# Supplementary material for: Proteomic profiling of lung immune cells reveals dysregulation of phagocytotic pathways in female-dominated molecular COPD phenotype
Source: Respir Res. 2018 Mar 8;19:39. doi: 10.1186/s12931-017-0699-2 (PMC5842633; doi:10.1186/s12931-017-0699-2)
Supplement: Supplementary file 2 — Table S1. Heterogeneity indeces (I2) for proteins significantly altered between Smoker vs COPD groups joint gender as well as gender stratified models. Table S2. Protein identities and model statistics of proteins of interest from OPLS-DA models comparing Smoker and COPD groups for joint gender as well as gender stratified models. Table S3. Uniprot accessions, gene names, protein names, as well as and direction of alteration for proteins involved in pathways significantly altered due to COPD. Table S4. Pathways significantly enriched in female vs male COPD patients. Table S5. Names and MS/MS data of proteins used in statistical analyses. Table S6. Significantly altered proteins i Smoker vs COPD groups, stratified by gender. (XLSX 338 kb) [file 12931_2017_699_MOESM2_ESM.xlsx]

## Sheet: Table S1
Table S1. Heterogeneous indeces for proteins significantly altered between Smoker vs COPD groups for joint gender as well as gender stratified models
Uniprot ID	Cochran's Q	I2	p value (joint smoker vs COPD)	p value (female smoker vs COPD)	p value (male smoke vs COPD)
Q9H6K4	12.1132	0.917446	0.00920803	0.000154408	0.675766		Key: light red and gray mean the significance of this protein in joint t-test is driven by that of female and male smoker vs COPD, respectively.
O15511	9.43745	0.894039	0.0273221	0.00266966	0.820084
Q96AB3	7.41149	0.865074	0.0106489	0.000329873	0.771286
Q86UX7	6.22262	0.839296	0.00452449	6.50434e-05	0.618961
Q9UI12	6.21603	0.839126	0.0464486	0.0103087	0.845439
Q99798	6.19206	0.838503	0.0276312	0.00758874	0.910161
Q96CM8	5.95017	0.831938	0.00786009	0.000166575	0.827422
O75348	4.70902	0.787642	0.0176733	0.000397218	0.77984
P22570	4.55991	0.780697	0.0401407	0.00368552	0.935477
O15143	4.39848	0.772649	0.0120094	0.00946983	0.556972
Q01459	4.29812	0.76734	0.00236681	0.00318907	0.318051
P50991	4.16875	0.76012	0.0121899	0.000475225	0.656168
Q9P035	4.04955	0.753059	0.0427242	0.00439957	0.872312
P52209	3.97071	0.748156	0.0226445	0.00673544	0.725317
P61158	3.88278	0.742453	0.00412369	0.0082759	0.281147
Q9UM00	3.79925	0.73679	0.0250394	0.00683852	0.645278
P21695	3.61027	0.723012	0.00465181	0.000558488	0.517444
O15144	3.59463	0.721807	0.0444327	0.018377	0.91484
P25705	3.50746	0.714894	0.00805232	0.000240124	0.576157
Q969X5	3.39968	0.705855	0.0390215	0.0169485	0.86085
P02746	3.38993	0.705008	0.00861887	0.0034027	0.540709
P61160	3.38516	0.704593	0.000349601	0.000383813	0.203293
Q02127	3.34153	0.700736	0.0188252	0.00142258	0.722092
Q9Y2B0	3.25682	0.692952	0.029662	0.00563005	0.750311
P62736	3.17203	0.684745	0.0307646	0.0246776	0.609447
P38646	2.80806	0.643883	0.0242903	0.00297499	0.681689
Q02218	2.67679	0.626418	0.00739492	0.0167782	0.278861
P15090	2.47648	0.596201	0.0314427	0.010701	0.6205
Q9BV79	2.46999	0.59514	0.0178065	0.479986	0.0202009
P20810	2.23191	0.551952	0.0267214	0.0559134	0.302302
Q96GK7	2.22291	0.550139	0.0218415	4.59725e-05	0.507629
Q9NUJ1	2.21405	0.548338	0.0490226	0.0318227	0.662248
P33121	2.09618	0.522942	0.00121219	0.193684	0.000681232
Q15286	2.09526	0.522733	0.0360136	0.606591	0.0276916
O15145	2.04822	0.51177	0.00205376	0.00446666	0.145839
P07099	1.99444	0.498607	0.0370123	0.0367984	0.58559
Q99807	1.86614	0.464134	0.0445423	0.0298661	0.858261
P50402	1.82716	0.452703	0.0178044	0.0177217	0.413638
O75439	1.79162	0.441845	0.0371421	0.04386	0.543317
O43242	1.64568	0.39235	0.0183229	0.00648436	0.628048
P59998	1.59676	0.373732	0.00213331	0.00255867	0.19827
Q9H4G4	1.45142	0.311019	0.0215109	0.521465	0.00756426
P0DMV9	1.36688	0.268406	0.0182781	0.0233507	0.303131
Q16762	1.31341	0.238624	0.0306586	0.542	0.0177052
P23786	1.30505	0.233747	0.0285737	0.0203588	0.441496
P13804	1.29947	0.230455	0.049604	0.026652	0.513867
Q9Y4W6	1.27666	0.216708	0.0436369	0.022054	0.544674
Q92930	1.24096	0.194171	0.0327034	0.0317103	0.427106
P06899	1.22787	0.185581	0.0311962	0.0314643	0.465321
Q96A26	1.18435	0.155651	0.00300379	0.00595845	0.175366
P02545	1.15667	0.135452	0.0341197	0.0391078	0.440934
P09651	1.15332	0.132936	0.0499076	0.0520019	0.571503
Q9UBQ7	1.06655	0.0623974	0.0390504	0.0331069	0.568638
P09960	1.03477	0.0335996	0.033295	0.0132593	0.468447
O95831	0.433053	0	0.00302656	0.124389	0.00396274
P01876	0.054837	0	0.000318462	0.0217813	0.00451974
Q12931	0.616786	0	0.000587811	0.0677766	0.0053231
O95470	0.508853	0	0.00147587	0.0754905	0.012394
P62834	0.563295	0	0.0131768	0.190054	0.0135559
Q9NSE4	0.173237	0	0.000226368	0.00550577	0.0137409
O95197	0.660122	0	0.0243273	0.391075	0.016158
Q9P032	0.397285	0	0.0298782	0.257374	0.0230013
P02751	0.202705	0	0.000927005	0.021693	0.0267634
Q12905	0.158156	0	0.0206438	0.223633	0.0272963
O75340	0.00377943	0	0.00936593	0.0971104	0.0301871
P38571	0.329467	0	0.0218551	0.242411	0.0367821
P51572	0.975459	0	0.0394578	0.513739	0.0386156
Q9UJY4	0.922617	0	0.0249349	0.262672	0.044218
O43464	0.014627	0	0.0113094	0.0961922	0.0446173
Q8TC12	0.564036	0	0.0175468	0.248076	0.047229
P57088	0.209207	0	0.0174613	0.203583	0.0499491
O75431	0.11312	0	0.0144217	0.0587632	0.0550567
Q8N163	0.00339037	0	0.0428239	0.252556	0.0556744
Q13200	0.00302035	0	0.0130132	0.117838	0.0561286
Q9Y277	0.0716027	0	0.00371041	0.0270174	0.0593701
P11177	0.529585	0	0.00137142	0.0133421	0.0644251
Q969E2	0.328897	0	0.0116909	0.163053	0.0680126
Q8N5K1	0.273568	0	0.0162279	0.101425	0.0694261
P08648	0.670352	0	0.0303813	0.207838	0.0735832
P15153	0.15568	0	0.000943029	0.00111247	0.0756347
Q9BUR5	0.0286067	0	0.0090251	0.0632109	0.0757304
Q13557	0.01866	0	0.00285871	0.0343592	0.0774806
Q9H1C4	0.00143422	0	0.0182033	0.154114	0.0781532
P68036	0.884928	0	0.0400082	0.249198	0.0837834
P24557	0.296541	0	0.00270008	0.0205569	0.0912917
Q02338	0.0173075	0	0.0135878	0.12939	0.0959852
Q9BU61	0.549412	0	0.0015335	0.00903943	0.102428
O43615	0.0182739	0	0.0112301	0.074011	0.103046
Q9HDC9	0.0360124	0	0.0180862	0.0889806	0.103838
Q5XKP0	0.211765	0	0.0164464	0.0879539	0.104453
O14617	0.00100052	0	0.0329034	0.162469	0.111817
Q86YS6	0.242835	0	0.0463752	0.282686	0.115576
O60506	0.807994	0	0.0057203	0.0306494	0.116768
Q14165	0.0666535	0	0.0261415	0.13774	0.117979
P62910	0.367681	0	0.00587857	0.0445249	0.11929
Q8WWC4	0.0429892	0	0.0228189	0.0296846	0.131858
O95563	0.00514199	0	0.0491217	0.185169	0.131984
Q9NVI7	0.097847	0	0.0409831	0.21987	0.140864
P13760	0.19418	0	0.00646905	0.0292825	0.141582
Q00325	0.35164	0	0.0103783	0.0312347	0.14247
Q9BZD2	0.243541	0	0.0230406	0.207458	0.146876
P60174	0.551097	0	0.0253809	0.0886476	0.147311
Q14444	0.26337	0	0.040125	0.11838	0.147395
P21980	0.438161	0	0.003657	0.000999642	0.147784
Q9UBR2	0.0414058	0	0.0286846	0.119206	0.16041
O75396	0.131243	0	0.0170243	0.0757813	0.163389
Q8NFQ8	0.411314	0	0.00656659	0.0195185	0.177713
P99999	0.0757472	0	0.0269088	0.103133	0.185921
P25786	0.195708	0	0.0259733	0.0618414	0.186186
Q06323	0.198381	0	0.0109044	0.0294215	0.190265
O94826	0.29705	0	0.0476207	0.152388	0.190749
Q13283	0.000873495	0	0.0278438	0.111775	0.190871
P30740	0.135836	0	0.0212901	0.0581888	0.193938
Q86VB7	0.00139436	0	0.0438816	0.18589	0.197475
P52815	0.669905	0	0.00646212	0.0181862	0.202486
P30153	0.00433944	0	0.037878	0.0816752	0.206331
Q9BTU6	0.439065	0	0.0262301	0.0719907	0.214175
Q9H2U2	0.0634426	0	0.0355022	0.109698	0.218554
Q96SU4	0.874775	0	0.0190083	0.0463794	0.232934
Q16181	0.388139	0	0.0369217	0.0901169	0.243301
Q13492	0.169983	0	0.0358714	0.104228	0.2585
P61204	0.182849	0	0.0425998	0.119222	0.26741
Q9NX40	0.1034	0	0.0373134	0.0927805	0.2716
P01034	0.35094	0	0.0492955	0.0487034	0.273022
P01903	0.802633	0	0.00775533	0.00773444	0.273746
Q6PI48	0.193615	0	0.0190655	0.0390118	0.281363
Q14108	0.486688	0	0.0272916	0.00951598	0.296256
P31937	0.0222335	0	0.0409104	0.0686915	0.302616
Q14974	0.202471	0	0.0369846	0.0580735	0.30622
P23368	0.697072	0	0.0189342	0.0279074	0.329614
Q9NZ01	0.811091	0	0.0131906	0.00970683	0.345789
O60220	0.405802	0	0.0288176	0.0457898	0.369134
O75608	0.908464	0	0.0263815	0.0339301	0.373926
P45880	0.931661	0	0.0275615	0.0186527	0.375815
Q9Y305	0.64099	0	0.0386208	0.0781471	0.379621
P00167	0.415596	0	0.0373854	0.0406088	0.381679
P50990	0.52477	0	0.02464	0.0116239	0.387147
P02655	0.760797	0	0.0420493	0.0575754	0.401541
P21333	0.638978	0	0.0454368	0.0615547	0.430628
Q6DD88	0.368072	0	0.0428116	0.0150925	0.444294
P05556	0.837771	0	0.0385298	0.0333727	0.461375
P49368	0.964922	0	0.0273202	0.0125744	0.520774

## Sheet: Table S2
Table S2: Protein identities and model statistics of proteins of interest from OPLS-DA models comparing Smoker and COPD groups for joint gender as well as gender stratified models
	Uniprot ID	Protein name	p(corr)[1]	p-value	q-value			Model	Uniprot ID	Protein names	p(corr)[1]	p-value	q-value			Model	Uniprot ID	Protein names	p(corr)[1]	p-value	q-value
Joint gender Smokers vs COPD	P15153	Ras-related C3 botulinum toxin substrate 2	0.600336	0.000943029	0.145553			Female Smokers vs COPD	Q96GK7	Fumarylacetoacetate hydrolase domain-containing protein 2A	0.79	0	0.03			Male Smokers vs COPD	P33121	Long-chain-fatty-acid--CoA ligase 1	0.68	0	0.7
	Q86UX7	Fermitin family homolog 3	0.59621	0.00452449	0.200695				Q86UX7	Fermitin family homolog 3	0.74	0	0.03				O95831	Apoptosis-inducing factor 1, mitochondrial	0.59	0	1
	O95470	Sphingosine-1-phosphate lyase 1	0.590637	0.00147587	0.145553				Q9H6K4	Optic atrophy 3 protein	0.72	0	0.03				O95470	Sphingosine-1-phosphate lyase 1	0.59	0.01	1
	P21980	Protein-glutamine gamma-glutamyltransferase 2	0.574975	0.003657	0.185356				Q96AB3	Isochorismatase domain-containing protein 2	0.71	0	0.04				Q12931	Heat shock protein 75 kDa, mitochondrial	0.58	0.01	1
	P21695	Glycerol-3-phosphate dehydrogenase [NAD(+)], cytoplasmic	0.572958	0.00465181	0.200695				Q96CM8	Acyl-CoA synthetase family member 2, mitochondrial	0.71	0	0.03				P01876	Ig alpha-1 chain C region	0.58	0	1
	P50991	T-complex protein 1 subunit delta	0.542465	0.0121899	0.269073				P50991	T-complex protein 1 subunit delta	0.7	0	0.04				Q9NSE4	Isoleucine--tRNA ligase, mitochondrial	0.55	0.01	1
	Q9Y277	Voltage-dependent anion-selective channel protein 3	0.541396	0.00371041	0.185356				P25705	ATP synthase subunit alpha, mitochondrial	0.69	0	0.04				P62834	Ras-related protein Rap-1A	0.55	0.01	1
	O43242	26S proteasome non-ATPase regulatory subunit 3	0.535402	0.0183229	0.282752				O75348	V-type proton ATPase subunit G 1	0.68	0	0.04				P61916	Epididymal secretory protein E1	0.53	0.02	1
	P01876	Ig alpha-1 chain C region	0.528347	0.000318462	0.110609				P15153	Ras-related C3 botulinum toxin substrate 2	0.65	0	0.07				O95197	Reticulon-3	0.53	0.02	1
	P50990	T-complex protein 1 subunit theta	0.526002	0.02464	0.293646				P21695	Glycerol-3-phosphate dehydrogenase [NAD	0.65	0	0.04				Q9BV79	Trans-2-enoyl-CoA reductase, mitochondrial	0.53	0.02	1
	P49368	T-complex protein 1 subunit gamma	0.504855	0.0273202	0.293646				P21980	Protein-glutamine gamma-glutamyltransferase 2	0.65	0	0.07				Q16762	Thiosulfate sulfurtransferase	0.51	0.02	1
	Q06323	Proteasome activator complex subunit 1	0.501413	0.0109044	0.26836				Q02127	Dihydroorotate dehydrogenase	0.65	0	0.09				Q15286	Ras-related protein Rab-35	0.51	0.03	1
	P11177	Pyruvate dehydrogenase E1 component subunit beta, mitochondrial	0.500802	0.00137142	0.145553				P02746	Complement C1q subcomponent subunit B	0.63	0	0.13				P60953	Cell division control protein 42 homolog	0.5	0.02	1
	Q02218	2-oxoglutarate dehydrogenase, mitochondrial	0.497428	0.00739492	0.246546				P30041	Peroxiredoxin-6	0.61	0	0.14				O43464	Serine protease HTRA2, mitochondrial	0.49	0.04	1
	Q9NSE4	Isoleucine--tRNA ligase, mitochondrial	0.495069	0.000226368	0.110609				P38646	Stress-70 protein, mitochondrial	0.61	0	0.13				P09543	2',3'-cyclic-nucleotide 3'-phosphodiesterase	0.49	0.03	1
	O95831	Apoptosis-inducing factor 1, mitochondrial	0.491374	0.00302656	0.168981				P51648	Fatty aldehyde dehydrogenase	0.6	0	0.13				P05455	Lupus La protein	0.48	0.02	1
	Q12931	Heat shock protein 75 kDa, mitochondrial	0.490285	0.000587811	0.139481				Q9NZJ7	Mitochondrial carrier homolog 1	0.59	0.01	0.14				P51151	Ras-related protein Rab-9A	0.48	0.04	1
	Q8NFQ8	Torsin-1A-interacting protein 2	0.488437	0.00656659	0.230842				Q9P035	Very-long-chain	0.59	0	0.14				P01834	Ig kappa chain C region	0.47	0.05	1
	P52209	6-phosphogluconate dehydrogenase, decarboxylating	0.486442	0.0226445	0.293646				Q9UM00	Transmembrane and coiled-coil domain-containing protein 1	0.59	0.01	0.14				Q92575	UBX domain-containing protein 4	0.46	0.05	1
	P13760	HLA class II histocompatibility antigen, DRB1-4 beta chain	0.481657	0.00646905	0.230842				O43242	26S proteasome non-ATPase regulatory subunit 3	0.58	0.01	0.14				P38571	Lysosomal acid lipase/cholesteryl ester hydrolase	0.45	0.04	1
	Q9BU61	NADH dehydrogenase [ubiquinone] 1 alpha subcomplex assembly factor 3	0.479799	0.0015335	0.145553				P22570	NADPH:adrenodoxin oxidoreductase, mitochondrial	0.58	0	0.14				O75431	Metaxin-2	0.45	0.06	1
	Q969E2	Secretory carrier-associated membrane protein 4	0.472219	0.0116909	0.269073				Q99798	Aconitate hydratase, mitochondrial	0.58	0.01	0.15				Q12905	Interleukin enhancer-binding factor 2	-0.48	0.03	1
	O43615	Mitochondrial import inner membrane translocase subunit TIM44	0.472135	0.0112301	0.26836				O00159	Unconventional myosin-Ic	0.57	0.02	0.16				P02751	Fibronectin	-0.49	0.03	1
	P09960	Leukotriene A-4 hydrolase	0.469995	0.033295	0.306817				P16150	Leukosialin	0.57	0.01	0.14				Q9H4G4	Golgi-associated plant pathogenesis-related protein 1	-0.57	0.01	1
	P24557	Thromboxane-A synthase	0.468881	0.00270008	0.168981				P30084	Enoyl-CoA hydratase, mitochondrial	0.57	0.01	0.15
	Q9H6K4	Optic atrophy 3 protein	0.466307	0.00920803	0.253992				P52209	6-phosphogluconate dehydrogenase, decarboxylating	0.57	0.01	0.14
	P02746	Complement C1q subcomponent subunit B	0.465553	0.00861887	0.253992				Q9NRK6	ATP-binding cassette sub-family B member 10, mitochondrial	0.57	0.01	0.16
	P01903	HLA class II histocompatibility antigen, DR alpha chain	0.462364	0.00775533	0.246546				Q9Y2B0	Protein canopy homolog 2	0.57	0.01	0.14
	P15090	Fatty acid-binding protein, adipocyte	0.461409	0.0314427	0.29844				P15090	Fatty acid-binding protein, adipocyte	0.56	0.01	0.15
	Q15286	Ras-related protein Rab-35	0.460622	0.0360136	0.312294				Q8NFQ8	Torsin-1A-interacting protein 2	0.56	0.02	0.18
	Q13200	26S proteasome non-ATPase regulatory subunit 2	0.458562	0.0130132	0.272173				Q9NSE4	Isoleucine--tRNA ligase, mitochondrial	0.56	0.01	0.14
	P33121	Long-chain-fatty-acid--CoA ligase 1	0.457871	0.00121219	0.145553				Q9NZ01	Very-long-chain enoyl-CoA reductase	0.56	0.01	0.15
	Q96CM8	Acyl-CoA synthetase family member 2, mitochondrial	0.457132	0.00786009	0.246546				Q9UI12	V-type proton ATPase subunit H	0.56	0.01	0.15
	P68036	Ubiquitin-conjugating enzyme E2 L3	0.454964	0.0400082	0.312294				O14880	Microsomal glutathione S-transferase 3	0.55	0.01	0.15
	P25786	Proteasome subunit alpha type-1	0.4524	0.0259733	0.293646				P01903	HLA class II histocompatibility antigen, DR alpha chain	0.55	0.01	0.15
	Q02127	Dihydroorotate dehydrogenase (quinone), mitochondrial	0.449671	0.0188252	0.282752				Q9UDW1	Cytochrome b-c1 complex subunit 9	0.55	0.01	0.14
	P25705	ATP synthase subunit alpha, mitochondrial	0.444062	0.00805232	0.246546				Q96A26	Protein FAM162A	0.54	0.01	0.14
	P52815	39S ribosomal protein L12, mitochondrial	0.441289	0.00646212	0.230842				Q99735	Microsomal glutathione S-transferase 2	0.54	0.02	0.16
	O60220	Mitochondrial import inner membrane translocase subunit Tim8 A	0.440598	0.0288176	0.294112				Q9BU61	NADH dehydrogenase [ubiquinone] 1 alpha subcomplex assembly factor 3	0.54	0.01	0.15
	P57088	Transmembrane protein 33	0.436117	0.0174613	0.282752				Q9Y5K8	V-type proton ATPase subunit D	0.54	0.01	0.16
	O43464	Serine protease HTRA2, mitochondrial	0.431507	0.0113094	0.26836				O43488	Aflatoxin B1 aldehyde reductase member 2	0.53	0.03	0.2
	P62834	Ras-related protein Rap-1A	0.425189	0.0131768	0.272173				P09960	Leukotriene A-4 hydrolase	0.53	0.01	0.16
	Q02338	D-beta-hydroxybutyrate dehydrogenase, mitochondrial	0.421876	0.0135878	0.274403				P61586	Transforming protein RhoA	0.53	0.01	0.16
	Q96AB3	Isochorismatase domain-containing protein 2, mitochondrial	0.421518	0.0106489	0.26836				Q14108	Lysosome membrane protein 2	0.53	0.01	0.15
	Q9Y2B0	Protein canopy homolog 2	0.418796	0.029662	0.297963				Q8WWC4	Uncharacterized protein C2orf47, mitochondrial	0.53	0.03	0.2
	P38571	Lysosomal acid lipase/cholesteryl ester hydrolase	0.416063	0.0218551	0.293646				P35232	Prohibitin	0.52	0.01	0.16
	Q6PI48	Aspartate--tRNA ligase, mitochondrial	0.415124	0.0190655	0.282752				P50990	T-complex protein 1 subunit theta	0.52	0.01	0.16
	Q92930	Ras-related protein Rab-8B	0.414579	0.0327034	0.306181				P45880	Voltage-dependent anion-selective channel protein 2	0.51	0.02	0.17
	P45880	Voltage-dependent anion-selective channel protein 2	0.412503	0.0275615	0.293646				P78417	Glutathione S-transferase omega-1	0.51	0.02	0.17
	P60174	Triosephosphate isomerase	0.41233	0.0253809	0.293646				Q02218	2-oxoglutarate dehydrogenase, mitochondrial	0.51	0.02	0.17
	Q00325	Phosphate carrier protein, mitochondrial	0.410735	0.0103783	0.26836				Q02543	60S ribosomal protein L18a	0.51	0.04	0.22
	Q5XKP0	MICOS complex subunit MIC13	0.403287	0.0164464	0.282752				Q16563	Synaptophysin-like protein 1	0.51	0.02	0.17
	O95197	Reticulon-3	0.399937	0.0243273	0.293646				Q16836	Hydroxyacyl-coenzyme A dehydrogenase, mitochondrial	0.51	0.01	0.16
	Q9NZ01	Very-long-chain enoyl-CoA reductase	0.399627	0.0131906	0.272173				Q9Y5X3	Sorting nexin-5	0.51	0.01	0.16
	Q9UM00	Transmembrane and coiled-coil domain-containing protein 1	0.398567	0.0250394	0.293646				P11177	Pyruvate dehydrogenase E1 component subunit beta, mitochondrial	0.5	0.01	0.16
	Q14974	Importin subunit beta-1	0.398533	0.0369846	0.312294				P13804	Electron transfer flavoprotein subunit alpha, mitochondrial	0.5	0.03	0.2
	O75608	Acyl-protein thioesterase 1	0.395999	0.0263815	0.293646				P21912	Succinate dehydrogenase [ubiquinone] iron-sulfur subunit, mitochondrial	0.5	0.02	0.18
	P23368	NAD-dependent malic enzyme, mitochondrial	0.394137	0.0189342	0.282752				P49368	T-complex protein 1 subunit gamma	0.5	0.01	0.16
	Q96A26	Protein FAM162A	0.393988	0.00300379	0.168981				Q969X5	Endoplasmic reticulum-Golgi intermediate compartment protein 1	0.5	0.02	0.17
	O75340	Programmed cell death protein 6	0.387977	0.00936593	0.253992				Q9Y277	Voltage-dependent anion-selective channel protein 3	0.5	0.03	0.2
	O75431	Metaxin-2	0.38106	0.0144217	0.282752				Q9Y4W6	AFG3-like protein 2	0.5	0.02	0.18
	Q9HDC9	Adipocyte plasma membrane-associated protein	0.37832	0.0180862	0.282752				Q9Y6N5	Sulfide:quinone oxidoreductase, mitochondrial	0.5	0.03	0.2
	Q14108	Lysosome membrane protein 2	0.374004	0.0272916	0.293646				P23368	NAD-dependent malic enzyme, mitochondrial	0.49	0.03	0.2
	O75396	Vesicle-trafficking protein SEC22b	0.369218	0.0170243	0.282752				P23786	Carnitine O-palmitoyltransferase 2, mitochondrial	0.49	0.02	0.18
	Q9H2U2	Inorganic pyrophosphatase 2, mitochondrial	0.366427	0.0355022	0.312294				P83111	Serine beta-lactamase-like protein LACTB, mitochondrial	0.49	0.02	0.18
	O75439	Mitochondrial-processing peptidase subunit beta	0.36605	0.0371421	0.312294				Q9H4I9	Essential MCU regulator, mitochondrial	0.49	0.02	0.19
	Q8N5K1	CDGSH iron-sulfur domain-containing protein 2	0.365906	0.0162279	0.282752				O60664	Perilipin-3	0.48	0.01	0.16
	Q9H1C4	Protein unc-93 homolog B1	0.354189	0.0182033	0.282752				P01876	Ig alpha-1 chain C region	0.48	0.02	0.18
	P05556	Integrin beta-1	0.352778	0.0385298	0.312294				P05556	Integrin beta-1	0.48	0.03	0.21
	Q9BV79	Trans-2-enoyl-CoA reductase, mitochondrial	0.350431	0.0178065	0.282752				P11413	Glucose-6-phosphate 1-dehydrogenase	0.48	0.02	0.17
	P38646	Stress-70 protein, mitochondrial	0.342703	0.0242903	0.293646				P13760	HLA class II histocompatibility antigen, DRB1-4 beta chain	0.48	0.03	0.2
	Q14165	Malectin	0.341349	0.0261415	0.293646				P24557	Thromboxane-A synthase	0.48	0.02	0.18
	Q9BUR5	MICOS complex subunit MIC26	0.338132	0.0090251	0.253992				P48735	Isocitrate dehydrogenase [NADP], mitochondrial	0.48	0.03	0.2
	O75348	V-type proton ATPase subunit G 1	0.334599	0.0176733	0.282752				P52815	39S ribosomal protein L12, mitochondrial	0.48	0.02	0.17
	Q9BZD2	Equilibrative nucleoside transporter 3	0.332963	0.0230406	0.293646				Q99623	Prohibitin-2	0.48	0.02	0.19
	Q8WWC4	Uncharacterized protein C2orf47, mitochondrial	0.318557	0.0228189	0.293646				Q9NUJ1	Mycophenolic acid acyl-glucuronide esterase, mitochondrial	0.48	0.03	0.2
	Q9P032	NADH dehydrogenase [ubiquinone] 1 alpha subcomplex assembly factor 4	0.318013	0.0298782	0.297963				Q9NUV9	GTPase IMAP family member 4	0.48	0.03	0.2
	Q99798	Aconitate hydratase, mitochondrial	0.314191	0.0276312	0.293646				Q9Y624	Junctional adhesion molecule A	0.48	0.04	0.22
	Q99807	5-demethoxyubiquinone hydroxylase, mitochondrial	0.308599	0.0445423	0.317877				O60220	Mitochondrial import inner membrane translocase subunit Tim8 A	0.47	0.05	0.23
	P02655	Apolipoprotein C-II	0.30766	0.0420493	0.31509				P07099	Epoxide hydrolase 1	0.47	0.04	0.22
	Q8N163	Cell cycle and apoptosis regulator protein 2	0.305866	0.0428239	0.31509				P38606	V-type proton ATPase catalytic subunit A	0.47	0.04	0.21
	Q86YS6	Ras-related protein Rab-43	0.303924	0.0463752	0.324169				P78371	T-complex protein 1 subunit beta	0.47	0.02	0.19
	Q96GK7	Fumarylacetoacetate hydrolase domain-containing protein 2A	0.302498	0.0218415	0.293646				Q14847	LIM and SH3 domain protein 1	0.47	0.02	0.16
	Q16762	Thiosulfate sulfurtransferase	0.285022	0.0306586	0.297963				Q6PI48	Aspartate--tRNA ligase, mitochondrial	0.47	0.04	0.22
	P99999	Cytochrome c	0.280624	0.0269088	0.293646				Q96CX2	BTB/POZ domain-containing protein KCTD12	0.47	0.05	0.24
	Q9BTU6	Phosphatidylinositol 4-kinase type 2-alpha	0.274623	0.0262301	0.293646				O00299	Chloride intracellular channel protein 1	0.46	0.04	0.22
	P30740	Leukocyte elastase inhibitor	-0.213544	0.0212901	0.293646				O75608	Acyl-protein thioesterase 1	0.46	0.03	0.21
	P35268	60S ribosomal protein L22	-0.274883	0.0516357	0.331151				P49821	NADH dehydrogenase [ubiquinone] flavoprotein 1, mitochondrial	0.46	0.04	0.21
	P08648	Integrin alpha-5	-0.289837	0.0303813	0.297963				P57105	Synaptojanin-2-binding protein	0.46	0.05	0.24
	Q14444	Caprin-1	-0.304955	0.040125	0.312294				Q13488	V-type proton ATPase 116 kDa subunit a isoform 3	0.46	0.04	0.22
	O15143	Actin-related protein 2/3 complex subunit 1B	-0.32086	0.0120094	0.269073				Q13637	Ras-related protein Rab-32	0.46	0.06	0.26
	P61204	ADP-ribosylation factor 3	-0.326362	0.0425998	0.31509				O95470	Sphingosine-1-phosphate lyase 1	0.45	0.08	0.28
	Q8WWM7	Ataxin-2-like protein	-0.326961	0.0589336	0.341402				P06576	ATP synthase subunit beta, mitochondrial	0.45	0.04	0.22
	P06899	Histone H2B type 1-J	-0.3441	0.0311962	0.29844				P21281	V-type proton ATPase subunit B, brain isoform	0.45	0.05	0.23
	Q9H4G4	Golgi-associated plant pathogenesis-related protein 1	-0.345492	0.0215109	0.293646				P31040	Succinate dehydrogenase [ubiquinone] flavoprotein subunit, mitochondrial	0.45	0.03	0.21
	Q12905	Interleukin enhancer-binding factor 2	-0.358061	0.0206438	0.293646				Q13505	Metaxin-1	0.45	0.06	0.25
	P20810	Calpastatin	-0.358626	0.0267214	0.293646				Q9HA77	Probable cysteine--tRNA ligase, mitochondrial	0.45	0.03	0.2
	P0DMV9	Heat shock 70 kDa protein 1B	-0.361288	0.0182781	0.282752				P04075	Fructose-bisphosphate aldolase A	-0.45	0.03	0.2
	P62736	Actin, aortic smooth muscle	-0.363035	0.0307646	0.297963				Q15404	Ras suppressor protein 1	-0.45	0.04	0.22
	O15511	Actin-related protein 2/3 complex subunit 5	-0.367763	0.0273221	0.293646				O14972	Down syndrome critical region protein 3	-0.46	0.1	0.31
	Q9UBR2	Cathepsin Z	-0.380272	0.0286846	0.294112				P12956	X-ray repair cross-complementing protein 6	-0.46	0.05	0.23
	Q13283	Ras GTPase-activating protein-binding protein 1	-0.390928	0.0278438	0.293646				P20810	Calpastatin	-0.46	0.06	0.25
	Q9UJY4	ADP-ribosylation factor-binding protein GGA2	-0.40147	0.0249349	0.293646				P62910	60S ribosomal protein L32	-0.46	0.04	0.23
	Q96SU4	Oxysterol-binding protein-related protein 9	-0.414756	0.0190083	0.282752				Q12906	Interleukin enhancer-binding factor 3	-0.46	0.03	0.2
	O14617	AP-3 complex subunit delta-1	-0.415562	0.0329034	0.306181				Q13557	Calcium/calmodulin-dependent protein kinase type II subunit delta	-0.46	0.03	0.21
	P61158	Actin-related protein 3	-0.43318	0.00412369	0.195701				P01034	Cystatin-C	-0.47	0.05	0.23
	Q8TC12	Retinol dehydrogenase 11	-0.453615	0.0175468	0.282752				P27348	14-3-3 protein theta	-0.47	0.05	0.24
	P62910	60S ribosomal protein L32	-0.456542	0.00587857	0.230842				Q86V81	THO complex subunit 4	-0.47	0.05	0.23
	Q13557	Calcium/calmodulin-dependent protein kinase type II subunit delta	-0.458241	0.00285871	0.168981				Q9HC35	Echinoderm microtubule-associated protein-like 4	-0.47	0.03	0.2
	P59998	Actin-related protein 2/3 complex subunit 4	-0.468466	0.00213331	0.168737				O15144	Actin-related protein 2/3 complex subunit 2	-0.48	0.02	0.17
	O60506	Heterogeneous nuclear ribonucleoprotein Q	-0.469492	0.0057203	0.230842				P02751	Fibronectin	-0.48	0.02	0.18
	P61160	Actin-related protein 2	-0.48858	0.000349601	0.110609				Q09666	Neuroblast differentiation-associated protein AHNAK	-0.48	0.03	0.2
	O15145	Actin-related protein 2/3 complex subunit 3	-0.494752	0.00205376	0.168737				Q15646	2'-5'-oligoadenylate synthase-like protein	-0.48	0.05	0.23
	P02751	Fibronectin	-0.511304	0.000927005	0.145553				P07686	Beta-hexosaminidase subunit beta	-0.49	0.02	0.17
	P50402	Emerin	-0.514715	0.0178044	0.282752				P14317	Hematopoietic lineage cell-specific protein	-0.49	0.02	0.19
	Q01459	Di-N-acetylchitobiase	-0.540521	0.00236681	0.168981				P60903	Protein S100-A10	-0.49	0.02	0.19
									P53634	Dipeptidyl peptidase 1	-0.5	0.01	0.16
									Q6DD88	Atlastin-3	-0.5	0.02	0.16
									P06733	Alpha-enolase	-0.51	0.02	0.17
									P15586	N-acetylglucosamine-6-sulfatase	-0.51	0.02	0.17
									O15143	Actin-related protein 2/3 complex subunit 1B	-0.52	0.01	0.15
									P06899	Histone H2B type 1-J	-0.52	0.03	0.2
									P0DMV9	Heat shock 70 kDa protein 1B	-0.52	0.02	0.19
									P62736	Actin, aortic smooth muscle	-0.52	0.02	0.19
									P12814	Alpha-actinin-1	-0.53	0.02	0.17
									Q15717	ELAV-like protein 1	-0.53	0.01	0.15
									P61158	Actin-related protein 3	-0.54	0.01	0.15
									O00571	ATP-dependent RNA helicase DDX3X	-0.55	0.01	0.15
									Q13451	Peptidyl-prolyl cis-trans isomerase FKBP5	-0.55	0.02	0.17
									Q99460	26S proteasome non-ATPase regulatory subunit 1	-0.57	0.01	0.15
									P06865	Beta-hexosaminidase subunit alpha	-0.58	0	0.14
									O15145	Actin-related protein 2/3 complex subunit 3	-0.59	0	0.14
									P59998	Actin-related protein 2/3 complex subunit 4	-0.59	0	0.13
									P62917	60S ribosomal protein L8	-0.6	0.01	0.14
									P98179	RNA-binding protein 3	-0.6	0.01	0.14
									P48444	Coatomer subunit delta	-0.61	0	0.13
									P62942	Peptidyl-prolyl cis-trans isomerase FKBP1A	-0.61	0.01	0.15
									Q14019	Coactosin-like protein	-0.61	0.01	0.14
									O15511	Actin-related protein 2/3 complex subunit 5	-0.62	0	0.13
									O60496	Docking protein 2	-0.62	0.01	0.15
									P10619	Lysosomal protective protein	-0.62	0	0.14
									P60604	Ubiquitin-conjugating enzyme E2 G2	-0.62	0.01	0.15
									Q9BPX5	Actin-related protein 2/3 complex subunit 5-like protein	-0.62	0	0.14
									Q01459	Di-N-acetylchitobiase	-0.64	0	0.13
									P61160	Actin-related protein 2	-0.67	0	0.04

## Sheet: Table S3
Table S3. Uniprot accessions, gene names, protein names, as well as and their directions of alteration for proteins involved in pathways significantly altered due to COPD.
	Pathways altered in COPD group	Protein	Gene	p(corr)[1]	p-value	q-value	Direction
Female Smoker vs COPD	Oxidative phosphorylation	P21281	ATP6V1B2 ATP6B2 VPP3	0.45	0.045	0.23	↑
	(p=6.03E-06, pFDR=0.00033)
		P31040	SDHA SDH2 SDHF	0.45	0.034	0.21	↑
		P21912	SDHB SDH SDH1	0.5	0.021	0.18	↑
		P06576	ATP5B ATPMB ATPSB	0.45	0.036	0.22	↑
		P25705	ATP5A1 ATP5A ATP5AL2 ATPM	0.69	0.000	0.04	↑
		O75348	ATP6V1G1 ATP6G ATP6G1 ATP6J	0.68	0	0.04	↑
		P49821	NDUFV1 UQOR1	0.46	0.036	0.21	↑
		Q9UI12	ATP6V1H CGI-11	0.56	0.01	0.15	↑
		Q13488	TCIRG1 ATP6N1C ATP6V0A3	0.46	0.041	0.22	↑
		Q9Y5K8	ATP6V1D ATP6M VATD	0.54	0.012	0.16	↑
		P38606	ATP6V1A ATP6A1 ATP6V1A1 VPP2	0.47	0.036	0.21	↑
		Q9UDW1	UQCR10 UCRC HSPC119	0.55	0.007	0.14	↑
	Citrate cycle (TCA cycle)	P31040	SDHA SDH2 SDHF	0.45	0.034	0.21	↑
	(p=1.07E-04, pFDR=0.003)
		Q99798	ACO2	0.58	0.008	0.15	↑
		P48735	IDH2	0.48	0.031	0.2	↑
		Q02218	OGDH	0.51	0.017	0.17	↑
		P11177	PDHB PHE1B	0.5	0.013	0.16	↑
		P21912	SDHB SDH SDH1	0.5	0.021	0.18	↑
	Glutathione metabolism	P52209	PGD PGDH	0.57	0.007	0.14	↑
	(p=5.68E-04, pFDR=0.01)
		P48735	IDH2	0.48	0.031	0.2	↑
		O14880	MGST3	0.55	0.008	0.15	↑
		P78417	GSTO1 GSTTLP28	0.51	0.017	0.17	↑
		Q99735	MGST2 GST2	0.54	0.015	0.16	↑
		P11413	G6PD	0.48	0.019	0.17	↑
	Fc gamma R-mediated phagocytosis	P59998	ARPC4 ARC20	-0.59	0.003	0.13	↓
	(p=2.65E-03, pFDR=0.03)
		O15511	ARPC5 ARC16	-0.62	0.003	0.13	↓
		Q9BPX5	ARPC5L	-0.62	0.005	0.14	↓
		P15153	RAC2	0.65	0.001	0.07	↑
		O15143	ARPC1B ARC41	-0.52	0.009	0.15	↓
		O15144	ARPC2 ARC34 PRO2446	-0.48	0.018	0.17	↓
		O15145	ARPC3 ARC21	-0.59	0.004	0.14	↓
	Regulation of actin cytoskeleton	P12814	ACTN1	-0.53	0.017	0.17	↓
	(p=4.10E-03, pFDR=0.04)
		P59998	ARPC4 ARC20	-0.59	0.003	0.13	↓
		P05556	ITGB1 FNRB MDF2 MSK12	0.48	0.033	0.21	↑
		O15511	ARPC5 ARC16	-0.62	0.003	0.13	↓
		Q9BPX5	ARPC5L	-0.62	0.005	0.14	↓
		P15153	RAC2	0.65	0.001	0.07	↑
		O15143	ARPC1B ARC41	-0.52	0.009	0.15	↓
		P61586	RHOA ARH12 ARHA RHO12	0.53	0.012	0.16	↑
		P02751	FN1 FN	-0.48	0.022	0.18	↓
		O15144	ARPC2 ARC34 PRO2446	-0.48	0.018	0.17	↓
		O15145	ARPC3 ARC21	-0.59	0.004	0.14	↓
	Lysosome	P15586	GNS	-0.51	0.016	0.17	↓
	(p=3.56E-03, pFDR=0.04)
		P10619	CTSA PPGB	-0.62	0.004	0.14	↓
		P53634	CTSC CPPI	-0.5	0.014	0.16	↓
		Q9UI12	ATP6V1H CGI-11	0.56	0.01	0.15	↑
		Q14108	SCARB2 CD36L2 LIMP2 LIMPII	0.53	0.01	0.15	↑
		P07686	HEXB HCC7	-0.49	0.016	0.17	↓
		Q13488	TCIRG1 ATP6N1C ATP6V0A3	0.46	0.041	0.22	↑
		P06865	HEXA	-0.58	0.004	0.14	↓
	Phagosome	P21281	ATP6V1B2 ATP6B2 VPP3	0.45	0.045	0.23	↑
	(p=0.015, pFDR=0.10)
		O75348	ATP6V1G1 ATP6G ATP6G1 ATP6J	0.68	0.000	0.04	↑
		P38606	ATP6V1A ATP6A1 ATP6V1A1 VPP2	0.47	0.036	0.21	↑
		Q9UI12	ATP6V1H CGI-11	0.56	0.01	0.15	↑
		P05556	ITGB1 FNRB MDF2 MSK12	0.48	0.033	0.21	↑
		Q13488	TCIRG1 ATP6N1C ATP6V0A3	0.46	0.041	0.22	↑
		Q9Y5K8	ATP6V1D ATP6M VATD	0.54	0.012	0.16	↑
		P01903	HLA-DRA HLA-DRA1	0.55	0.008	0.15	↑
	Metabolism of xenobiotics by cytochrome P450	P78417	GSTO1 GSTTLP28	0.51	0.017	0.17	↑
	(p=0.014, pFDR=0.10)
		O43488	AKR7A2 AFAR AFAR1 AKR7	0.53	0.027	0.2	↑
		Q99735	MGST2 GST2	0.54	0.015	0.16	↑
		P07099	EPHX1 EPHX EPOX	0.47	0.037	0.22	↑
		O14880	MGST3	0.55	0.008	0.15	↑
	Tryptophan metabolism	P30084	ECHS1	0.57	0.009	0.15	↑
	(p=0.006, pFDR=0.06)
		Q02218	OGDH	0.51	0.017	0.17	↑
		P51648	ALDH3A2 ALDH10 FALDH	0.6	0.003	0.13	↑
		Q16836	HADH HAD HADHSC SCHAD	0.51	0.014	0.16	↑
	Glycolysis / Gluconeogenesis	P06733	ENO1 ENO1L1 MBPB1 MPB1	-0.51	0.019	0.17	↓
	(p=0.046, pFDR=0.22)
		P04075	ALDOA ALDA	-0.45	0.028	0.2	↓
		P51648	ALDH3A2 ALDH10 FALDH	0.6	0.003	0.13	↑
		P11177	PDHB PHE1B	0.5	0.013	0.16	↑
	Lysine degradation	P30084	ECHS1	0.57	0.009	0.15	↑
	(p=0.012, pFDR=0.09)
		Q02218	OGDH	0.51	0.017	0.17	↑
		P51648	ALDH3A2 ALDH10 FALDH	0.6	0.003	0.13	↑
		Q16836	HADH HAD HADHSC SCHAD	0.51	0.014	0.16	↑
	Fatty acid degradation	P23786	CPT2 CPT1	0.49	0.02	0.18	↑
	(p=0.017, pFDR=0.11)
		P30084	ECHS1	0.57	0.009	0.15	↑
		P51648	ALDH3A2 ALDH10 FALDH	0.6	0.003	0.13	↑
		Q16836	HADH HAD HADHSC SCHAD	0.51	0.014	0.16	↑
	Fatty acid metabolism	P23786	CPT2 CPT1	0.49	0.02	0.18	↑
	(p=0.021, pFDR=0.13)
		P30084	ECHS1	0.57	0.009	0.15	↑
		Q9NZ01	TECR GPSN2 SC2	0.56	0.01	0.15	↑
		Q16836	HADH HAD HADHSC SCHAD	0.51	0.014	0.16	↑
Male Smoker vs COPD	Fatty acid metabolism (p=7.8E -3, pFDR=0.30)	P33121	ACSL1 FACL1 FACL2 LACS LACS1 LACS2	0.68	0	1	↑
		Q9BV79	MECR NBRF1 CGI-63	0.53	0.02	1	↑
	Focal adhesion (p=0.03, pFDR=0.30)	P62834	RAP1A KREV1	0.55	0.01	1	↑
		P02751	FN1 FN	-0.49	0.03	1	↓
		P60953	CDC42	0.5	0.02	1	↑
Joint gender Smoker vs COPD	Regulation of actin cytoskeleton	P59998	ARPC4 ARC20	-0.468466	0.00213331	0.168737	↓
	(p=1.1E-04, pFDR=0.004)	P05556	ITGB1 FNRB MDF2 MSK12	0.352778	0.0385298	0.312294	↑
		O15511	ARPC5 ARC16	-0.367763	0.0273221	0.293646	↓
		P15153	RAC2	0.600336	0.000943029	0.145553	↑
		O15143	ARPC1B ARC41	-0.32086	0.0120094	0.269073	↓
		P08648	ITGA5 FNRA	-0.289837	0.0303813	0.297963	↓
		P02751	FN1 FN	-0.511304	0.000927005	0.145553	↓
		O15145	ARPC3 ARC21	-0.494752	0.00205376	0.168737	↓
	Proteasome	O43242	PSMD3	0.535402	0.0183229	0.282752	↑
	(p=3.1E-04, pFDR=0.008)	Q13200	PSMD2 TRAP2	0.458562	0.0130132	0.272173	↑
		Q06323	PSME1 IFI5111	0.501413	0.0109044	0.26836	↑
		P25786	PSMA1 HC2 NU PROS30 PSC2	0.4524	0.0259733	0.293646	↑
	Fc gamma R-mediated phagocytosis	P59998	ARPC4 ARC20	-0.468466	0.00213331	0.168737	↓
	(p=5E-04, pFDR=0.009)	P15153	RAC2	0.600336	0.000943029	0.145553	↑
		O15143	ARPC1B ARC41	-0.32086	0.0120094	0.269073	↓
		O15145	ARPC3 ARC21	-0.494752	0.00205376	0.168737	↓
		O15511	ARPC5 ARC16	-0.367763	0.0273221	0.293646	↓
	Lysosome	P38571	LIPA	0.416063	0.0218551	0.293646	↑
	(p=1.36E-03, pFDR=0.02)	Q14108	SCARB2 CD36L2 LIMP2 LIMPII	0.374004	0.0272916	0.293646	↑
		Q9UJY4	GGA2 KIAA1080	-0.40147	0.0249349	0.293646	↓
		O14617	AP3D1 PRO0039	-0.415562	0.0329034	0.306181	↓
		Q9UBR2	CTSZ	-0.380272	0.0286846	0.294112	↓
	Citrate cycle (TCA cycle)	Q99798	ACO2	0.314191	0.0276312	0.293646	↑
	(p=0.0017, pFDR=0.02)	Q02218	OGDH	0.497428	0.00739492	0.246546	↑
		P11177	PDHB PHE1B	0.500802	0.00137142	0.145553	↑
	Endocytosis	P0DMV9	HSPA1B	-0.361288	0.0182781	0.282752	↓
	(p=0.002, pFDR=0.03)	P59998	ARPC4 ARC20	-0.468466	0.00213331	0.168737	↓
		O15511	ARPC5 ARC16	-0.367763	0.0273221	0.293646	↓
		P61204	ARF3	-0.326362	0.0425998	0.31509	↓
		O15143	ARPC1B ARC41	-0.32086	0.0120094	0.269073	↓
		O15145	ARPC3 ARC21	-0.494752	0.00205376	0.168737	↓
		Q15286	RAB35 RAB1C RAY	0.460622	0.0360136	0.312294	↑
	Phagosome	O75348	ATP6V1G1 ATP6G ATP6G1 ATP6J	0.334599	0.0176733	0.282752	↑
	(p=0.004, pFDR=0.04)	P05556	ITGB1 FNRB MDF2 MSK12	0.352778	0.0385298	0.312294	↑
		P08648	ITGA5 FNRA	-0.289837	0.0303813	0.297963	↓
		O75396	SEC22B SEC22L1	0.369218	0.0170243	0.282752	↑
		P01903	HLA-DRA HLA-DRA1	0.462364	0.00775533	0.246546	↑
	Fatty acid metabolism	P33121	ACSL1 FACL1 FACL2 LACS LACS1 LACS2	0.457871	0.00121219	0.145553	↑
	(p=0.005, pFDR=0.05)	Q9BV79	MECR NBRF1 CGI-63	0.350431	0.0178065	0.282752	↑
		Q9NZ01	TECR GPSN2 SC2	0.399627	0.0131906	0.272173	↑
	Platelet activation	Q86UX7	FERMT3 KIND3 MIG2B URP2	0.59621	0.00452449	0.200695	↑
	(p=0.009, pFDR=0.07)	P62834	RAP1A KREV1	0.425189	0.0131768	0.272173	↑
		P24557	TBXAS1 CYP5 CYP5A1	0.468881	0.00270008	0.168981	↑
		P05556	ITGB1 FNRB MDF2 MSK12	0.352778	0.0385298	0.312294	↑
	Focal adhesion	P15153	RAC2	0.600336	0.000943029	0.145553	↑
	(p=0.01, pFDR=0.09)	P62834	RAP1A KREV1	0.425189	0.0131768	0.272173	↑
		P08648	ITGA5 FNRA	-0.289837	0.0303813	0.297963	↓
		P02751	FN1 FN	-0.511304	0.000927005	0.145553	↓
		P05556	ITGB1 FNRB MDF2 MSK12	0.352778	0.0385298	0.312294	↑
	Pyruvate metabolism	P23368	ME2	0.394137	0.0189342	0.282752	↑
	(p=0.03, pFDR=0.13)	P11177	PDHB PHE1B	0.500802	0.00137142	0.145553	↑
	Leukocyte transendothelial migration	P15153	RAC2	0.600336	0.000943029	0.145553	↑
	(p=0.04, pFDR=0.19)	P62834	RAP1A KREV1	0.425189	0.0131768	0.272173	↑
		P05556	ITGB1 FNRB MDF2 MSK12	0.352778	0.0385298	0.312294	↑
	Ribosome	P62910	RPL32 PP9932	-0.456542	0.00587857	0.230842	↓
	(p=0.05, pFDR=0.21)	P35268	RPL22	-0.274883	0.0516357	0.331151	↓
		P52815	MRPL12 RPML12	0.441289	0.00646212	0.230842	↑

## Sheet: Table S4
Table S4. Pathways significantly enriched in female vs male COPD patients
Pathway	Hits	Background	P-Value	pFDR	Significantly altered proteins in pathway
Oxidative phosphorylation	7	187	0.00073	0.0495	O95169|O75348|O75438|O43920|Q7KZN9|P21912|Q9Y5K8
Lysosome	6	177	0.0028	0.117	P34810|P08236|P15586|P53634|O96009|P20933
Valine, leucine and isoleucine degradation	3	64	0.01444	0.195	Q9UKU7|P30084|P49419
Fc gamma R-mediated phagocytosis	4	128	0.018	0.195	Q92608|P60953|O15511|Q9BPX5
Glycosaminoglycan degradation	2	28	0.023	0.195	P08236|P15586
Fatty acid elongation	2	30	0.024	0.195	P30084|Q9P035
Citrate cycle (TCA cycle)	2	43	0.046	0.27	Q99798|P21912

## Sheet: Table S5
Table S5: Names and MS/MS data of proteins used in statistical analyses (i.e., passed QC)
ID	Protein names	Description	Gene names	Protein FDR Confidence	Exp. q-value	Sum PEP Score	Coverage	# Peptides	# PSMs	# Unique Peptides	# AAs	MW [kDa]	calc. pI	Modifications	Score Sequest HT	# Peptides Sequest HT	Score MS Amanda	# Peptides MS Amanda
P61604	10 kDa heat shock protein, mitochondrial	10 kDa heat shock protein, mitochondrial OS=Homo sapiens GN=HSPE1 PE=1 SV=2	HSPE1	High	0	90.327	73.5294	10	1324	10	102	10.925	8.92		1942.09	10	156381	10
P31946	14-3-3 protein beta/alpha	14-3-3 protein beta/alpha OS=Homo sapiens GN=YWHAB PE=1 SV=3	YWHAB	High	0	111.652	52.0325	12	685	4	246	28.065	4.83		1078.44	12	82343.8	12
P62258	14-3-3 protein epsilon	14-3-3 protein epsilon OS=Homo sapiens GN=YWHAE PE=1 SV=1	YWHAE	High	0	126.746	72.549	19	505	16	255	29.155	4.74		758.477	19	57418.7	19
Q04917	14-3-3 protein eta	14-3-3 protein eta OS=Homo sapiens GN=YWHAH PE=1 SV=4	YWHAH YWHA1	High	0	84.5699	42.6829	14	525	10	246	28.201	4.84		804.511	14	59140.4	14
P61981	14-3-3 protein gamma	14-3-3 protein gamma OS=Homo sapiens GN=YWHAG PE=1 SV=2	YWHAG	High	0	97.2067	38.4615	11	578	5	247	28.285	4.89	Methylthio [C112]	854.742	11	68225.6	11
P27348	14-3-3 protein theta	14-3-3 protein theta OS=Homo sapiens GN=YWHAQ PE=1 SV=1	YWHAQ	High	0	67.343	38.7755	10	412	5	245	27.747	4.78	Methylthio [C134]	651.039	10	47804.4	10
P63104	14-3-3 protein zeta/delta	14-3-3 protein zeta/delta OS=Homo sapiens GN=YWHAZ PE=1 SV=1	YWHAZ	High	0	162.208	70.6122	18	674	13	245	27.728	4.79	Methylthio [C25; C94]	1082.07	18	83268.7	18
O60613	15 kDa selenoprotein	15 kDa selenoprotein OS=Homo sapiens GN=SEP15 PE=1 SV=3	42628	High	0	30.355	25.3086	4	154	4	162	17.78	5.03		213.671	4	16942.7	4
Q8WTS1	1-acylglycerol-3-phosphate O-acyltransferase ABHD5	1-acylglycerol-3-phosphate O-acyltransferase ABHD5 OS=Homo sapiens GN=ABHD5 PE=1 SV=1	ABHD5 NCIE2 CGI-58	High	0	32.3992	14.8997	4	88	4	349	39.071	6.61		162.044	4	12181.8	4
P09543	2',3'-cyclic-nucleotide 3'-phosphodiesterase	2',3'-cyclic-nucleotide 3'-phosphodiesterase OS=Homo sapiens GN=CNP PE=1 SV=2	CNP	High	0	33.0182	18.5273	8	116	8	421	47.549	9.07		185.953	8	13702.1	8
Q16698	2,4-dienoyl-CoA reductase, mitochondrial	2,4-dienoyl-CoA reductase, mitochondrial OS=Homo sapiens GN=DECR1 PE=1 SV=1	DECR1 DECR SDR18C1	High	0	178.85	55.2239	20	1365	20	335	36.045	9.28	Methylthio [C86; C116]	1912.43	20	152361	20
P29728	2'-5'-oligoadenylate synthase 2	2'-5'-oligoadenylate synthase 2 OS=Homo sapiens GN=OAS2 PE=1 SV=3	OAS2	High	0	51.3309	19.6106	13	185	13	719	82.379	8.25	Methylthio [C180]	315.106	13	22968.4	13
Q9Y6K5	2'-5'-oligoadenylate synthase 3	2'-5'-oligoadenylate synthase 3 OS=Homo sapiens GN=OAS3 PE=1 SV=3	OAS3 P/OKcl.4	High	0	51.2876	8.46366	9	196	9	1087	121.093	8.4		311.323	9	22179.9	9
Q15646	2'-5'-oligoadenylate synthase-like protein	2'-5'-oligoadenylate synthase-like protein OS=Homo sapiens GN=OASL PE=1 SV=2	OASL TRIP14	High	0	43.9863	19.6498	9	90	9	514	59.189	7.87		147.542	9	11228.4	9
P62333	26S protease regulatory subunit 10B	26S protease regulatory subunit 10B OS=Homo sapiens GN=PSMC6 PE=1 SV=1	PSMC6 SUG2	High	0	48.9517	29.563	9	141	9	389	44.145	7.49		213.741	9	17339.2	9
P62191	26S protease regulatory subunit 4	26S protease regulatory subunit 4 OS=Homo sapiens GN=PSMC1 PE=1 SV=1	PSMC1	High	0	87.5323	43.8636	17	258	16	440	49.154	6.21		431.877	17	31828	17
P17980	26S protease regulatory subunit 6A	26S protease regulatory subunit 6A OS=Homo sapiens GN=PSMC3 PE=1 SV=3	PSMC3 TBP1	High	0	94.1885	46.4692	16	191	16	439	49.172	5.24		289.152	16	23216.3	16
P43686	26S protease regulatory subunit 6B	26S protease regulatory subunit 6B OS=Homo sapiens GN=PSMC4 PE=1 SV=2	PSMC4 MIP224 TBP7	High	0	41.7091	26.3158	10	139	10	418	47.337	5.21		190.811	10	13949	10
P35998	26S protease regulatory subunit 7	26S protease regulatory subunit 7 OS=Homo sapiens GN=PSMC2 PE=1 SV=3	PSMC2 MSS1	High	0	56.0927	29.0993	11	121	11	433	48.603	5.95		207.059	10	17650.7	11
P62195	26S protease regulatory subunit 8	26S protease regulatory subunit 8 OS=Homo sapiens GN=PSMC5 PE=1 SV=1	PSMC5 SUG1	High	0	59.6399	34.9754	11	153	10	406	45.597	7.55		245.825	11	19004.4	11
Q99460	26S proteasome non-ATPase regulatory subunit 1	26S proteasome non-ATPase regulatory subunit 1 OS=Homo sapiens GN=PSMD1 PE=1 SV=2	PSMD1	High	0	52.5293	15.6348	12	106	12	953	105.769	5.39		176.614	12	12439.1	11
O00231	26S proteasome non-ATPase regulatory subunit 11	26S proteasome non-ATPase regulatory subunit 11 OS=Homo sapiens GN=PSMD11 PE=1 SV=3	PSMD11	High	0	58.123	30.0948	12	110	12	422	47.434	6.48		154.497	12	12430.6	12
Q9UNM6	26S proteasome non-ATPase regulatory subunit 13	26S proteasome non-ATPase regulatory subunit 13 OS=Homo sapiens GN=PSMD13 PE=1 SV=2	PSMD13	High	0	32.7289	19.9468	7	104	7	376	42.918	5.81		173.976	7	12900.2	7
Q13200	26S proteasome non-ATPase regulatory subunit 2	26S proteasome non-ATPase regulatory subunit 2 OS=Homo sapiens GN=PSMD2 PE=1 SV=3	PSMD2 TRAP2	High	0	88.9442	20.5947	16	221	16	908	100.136	5.2		337.131	16	27691.3	16
O43242	26S proteasome non-ATPase regulatory subunit 3	26S proteasome non-ATPase regulatory subunit 3 OS=Homo sapiens GN=PSMD3 PE=1 SV=2	PSMD3	High	0	56.5605	20.7865	10	116	10	534	60.939	8.44		180.881	10	14011.5	9
Q15008	26S proteasome non-ATPase regulatory subunit 6	26S proteasome non-ATPase regulatory subunit 6 OS=Homo sapiens GN=PSMD6 PE=1 SV=1	PSMD6 KIAA0107 PFAAP4	High	0	47.2797	24.1645	9	94	9	389	45.502	5.62		168.02	8	12352	9
Q9Y3D9	28S ribosomal protein S23, mitochondrial	28S ribosomal protein S23, mitochondrial OS=Homo sapiens GN=MRPS23 PE=1 SV=2	MRPS23 CGI-138 HSPC329	High	0	27.0818	33.6842	6	73	6	190	21.757	8.9		125.255	6	9062.75	6
P82930	28S ribosomal protein S34, mitochondrial	28S ribosomal protein S34, mitochondrial OS=Homo sapiens GN=MRPS34 PE=1 SV=2	MRPS34	High	0	27.8821	32.1101	8	111	8	218	25.634	9.98		133.106	8	9081.79	8
P82909	28S ribosomal protein S36, mitochondrial	28S ribosomal protein S36, mitochondrial OS=Homo sapiens GN=MRPS36 PE=1 SV=2	MRPS36 DC47	High	0	49.346	54.3689	5	206	5	103	11.459	9.99		417.649	5	31806.9	5
Q9Y2R9	28S ribosomal protein S7, mitochondrial	28S ribosomal protein S7, mitochondrial OS=Homo sapiens GN=MRPS7 PE=1 SV=2	MRPS7	High	0	41.7786	30.1653	7	90	7	242	28.116	9.99		139.655	7	10083.7	7
Q5HYK3	2-methoxy-6-polyprenyl-1,4-benzoquinol methylase, mitochondrial	2-methoxy-6-polyprenyl-1,4-benzoquinol methylase, mitochondrial OS=Homo sapiens GN=COQ5 PE=1 SV=2	COQ5	High	0	59.1491	36.6972	9	176	9	327	37.117	6.95		342.296	9	25939.7	9
Q02218	2-oxoglutarate dehydrogenase, mitochondrial	2-oxoglutarate dehydrogenase, mitochondrial OS=Homo sapiens GN=OGDH PE=1 SV=3	OGDH	High	0	250.73	40.958	38	1124	38	1023	115.861	6.86	Methylthio [C566; C904; C956]	1740.47	38	128355	38
Q9BYD6	39S ribosomal protein L1, mitochondrial	39S ribosomal protein L1, mitochondrial OS=Homo sapiens GN=MRPL1 PE=1 SV=2	MRPL1 BM-022	High	0	23.6641	26.4615	7	64	7	325	36.885	8.78		98.0299	7	7651.65	7
P52815	39S ribosomal protein L12, mitochondrial	39S ribosomal protein L12, mitochondrial OS=Homo sapiens GN=MRPL12 PE=1 SV=2	MRPL12 RPML12	High	0	46.1007	40.9091	7	226	7	198	21.335	8.87		332.323	7	24874.3	7
Q9BYD1	39S ribosomal protein L13, mitochondrial	39S ribosomal protein L13, mitochondrial OS=Homo sapiens GN=MRPL13 PE=1 SV=1	MRPL13	High	0	23.6159	32.0225	5	68	5	178	20.679	9.16		105.222	5	7491.33	5
Q9NRX2	39S ribosomal protein L17, mitochondrial	39S ribosomal protein L17, mitochondrial OS=Homo sapiens GN=MRPL17 PE=1 SV=1	MRPL17 LIP2	High	0	12.9264	19.4286	4	102	4	175	20.038	10.11	Methylthio [C129]	126.425	4	9132.87	4
Q8IXM3	39S ribosomal protein L41, mitochondrial	39S ribosomal protein L41, mitochondrial OS=Homo sapiens GN=MRPL41 PE=1 SV=1	MRPL41 BMRP MRPL27 RPML27 PIG3	High	0	16.068	23.3577	3	100	3	137	15.373	9.57		123.173	3	9613.18	3
Q9H2W6	39S ribosomal protein L46, mitochondrial	39S ribosomal protein L46, mitochondrial OS=Homo sapiens GN=MRPL46 PE=1 SV=1	MRPL46 C15orf4 LIECG2	High	0.000665779	8.23338	6.09319	2	49	2	279	31.685	7.05		69.3275	2	4499.61	2
Q13405	39S ribosomal protein L49, mitochondrial	39S ribosomal protein L49, mitochondrial OS=Homo sapiens GN=MRPL49 PE=1 SV=1	MRPL49 C11orf4 NOF1 OK/SW-cl.67	High	0	22.6216	28.3133	4	58	4	166	19.186	9.45		108.418	4	8425.66	4
Q15125	3-beta-hydroxysteroid-Delta	3-beta-hydroxysteroid-Delta(8),Delta(7)-isomerase OS=Homo sapiens GN=EBP PE=1 SV=3	EBP	High	0	10.0839	9.56522	2	52	2	230	26.336	7.9		74.6909	2	5176.36	2
Q99714	3-hydroxyacyl-CoA dehydrogenase type-2	3-hydroxyacyl-CoA dehydrogenase type-2 OS=Homo sapiens GN=HSD17B10 PE=1 SV=3	HSD17B10 ERAB HADH2 MRPP2 SCHAD SDR5C1 XH98G2	High	0	150.534	77.3946	13	767	13	261	26.906	7.78	Methylthio [C91]	1335.31	13	103829	13
P31937	3-hydroxyisobutyrate dehydrogenase, mitochondrial	3-hydroxyisobutyrate dehydrogenase, mitochondrial OS=Homo sapiens GN=HIBADH PE=1 SV=2	HIBADH	High	0	113.904	52.381	13	440	13	336	35.306	8.13	Methylthio [C211]	737.237	13	60884.3	13
Q6NVY1	3-hydroxyisobutyryl-CoA hydrolase, mitochondrial	3-hydroxyisobutyryl-CoA hydrolase, mitochondrial OS=Homo sapiens GN=HIBCH PE=1 SV=2	HIBCH	High	0	77.3969	36.7876	15	362	15	386	43.454	8.19		598.187	15	40814.8	15
P42765	3-ketoacyl-CoA thiolase, mitochondrial	3-ketoacyl-CoA thiolase, mitochondrial OS=Homo sapiens GN=ACAA2 PE=1 SV=2	ACAA2	High	0	216.48	65.2393	25	1090	25	397	41.898	8.09	Methylthio [C179; C287]	1718.03	25	133767	25
P09110	3-ketoacyl-CoA thiolase, peroxisomal	3-ketoacyl-CoA thiolase, peroxisomal OS=Homo sapiens GN=ACAA1 PE=1 SV=2	ACAA1 ACAA PTHIO	High	0	157.487	50	18	508	18	424	44.264	8.44	Methylthio [C87; C177; C218; C381]	923.815	18	69486.7	18
P25325	3-mercaptopyruvate sulfurtransferase	3-mercaptopyruvate sulfurtransferase OS=Homo sapiens GN=MPST PE=1 SV=3	MPST TST2	High	0	40.2604	33.3333	8	98	8	297	33.158	6.6	Methylthio [C65]	168.135	8	12976.6	8
O14874	[3-methyl-2-oxobutanoate dehydrogenase [lipoamide]] kinase, mitochondrial	[3-methyl-2-oxobutanoate dehydrogenase [lipoamide]] kinase, mitochondrial OS=Homo sapiens GN=BCKDK PE=1 SV=2	BCKDK	High	0	33.4362	18.4466	5	130	5	412	46.331	8.82		199.065	5	14960.5	5
P46783	40S ribosomal protein S10	40S ribosomal protein S10 OS=Homo sapiens GN=RPS10 PE=1 SV=1	RPS10	High	0	69.6193	43.0303	9	254	8	165	18.886	10.15		458.696	9	35502.4	9
P62280	40S ribosomal protein S11	40S ribosomal protein S11 OS=Homo sapiens GN=RPS11 PE=1 SV=3	RPS11	High	0	51.4682	50	10	300	10	158	18.419	10.3	Methylthio [C60; C131]	489.368	10	33827.1	10
P25398	40S ribosomal protein S12	40S ribosomal protein S12 OS=Homo sapiens GN=RPS12 PE=1 SV=3	RPS12	High	0	32.5708	35.6061	5	149	5	132	14.505	7.21	Methylthio [C69; C92]	228.785	5	16413.3	5
P62277	40S ribosomal protein S13	40S ribosomal protein S13 OS=Homo sapiens GN=RPS13 PE=1 SV=2	RPS13	High	0	66.4537	47.6821	10	560	10	151	17.212	10.54		882.709	10	60101.4	10
P62263	40S ribosomal protein S14	40S ribosomal protein S14 OS=Homo sapiens GN=RPS14 PE=1 SV=3	RPS14 PRO2640	High	0	37.4269	39.7351	5	191	5	151	16.263	10.05		379.745	5	28914.7	5
P62841	40S ribosomal protein S15	40S ribosomal protein S15 OS=Homo sapiens GN=RPS15 PE=1 SV=2	RPS15 RIG	High	0	22.3005	35.1724	4	69	4	145	17.029	10.39		112.14	4	8008.2	4
P62244	40S ribosomal protein S15a	40S ribosomal protein S15a OS=Homo sapiens GN=RPS15A PE=1 SV=2	RPS15A OK/SW-cl.82	High	0	43.1155	59.2308	7	364	7	130	14.83	10.13		572.037	7	41345.8	7
P62249	40S ribosomal protein S16	40S ribosomal protein S16 OS=Homo sapiens GN=RPS16 PE=1 SV=2	RPS16	High	0	68.8128	63.0137	12	470	12	146	16.435	10.21	Methylthio [C25]	733.368	12	58508.3	12
P08708	40S ribosomal protein S17	40S ribosomal protein S17 OS=Homo sapiens GN=RPS17 PE=1 SV=2	RPS17 RPS17L	High	0	45.8027	45.1852	6	223	6	135	15.54	9.85	Methylthio [C35]	344.483	6	27839.7	6
P62269	40S ribosomal protein S18	40S ribosomal protein S18 OS=Homo sapiens GN=RPS18 PE=1 SV=3	RPS18 D6S218E	High	0	89.6012	62.5	16	738	16	152	17.708	10.99		1037.99	16	76166.2	16
P39019	40S ribosomal protein S19	40S ribosomal protein S19 OS=Homo sapiens GN=RPS19 PE=1 SV=2	RPS19	High	0	76.4265	51.0345	12	449	12	145	16.051	10.32		743.064	12	54396.7	12
P15880	40S ribosomal protein S2	40S ribosomal protein S2 OS=Homo sapiens GN=RPS2 PE=1 SV=2	RPS2 RPS4	High	0	80.4146	45.7338	13	360	13	293	31.305	10.24	Methylthio [C188; C222; C229]	516.775	13	40626.7	13
P60866	40S ribosomal protein S20	40S ribosomal protein S20 OS=Homo sapiens GN=RPS20 PE=1 SV=1	RPS20	High	0	30.4505	28.5714	4	200	4	119	13.364	9.94	Methylthio [C36]	297.16	4	21083.3	4
P63220	40S ribosomal protein S21	40S ribosomal protein S21 OS=Homo sapiens GN=RPS21 PE=1 SV=1	RPS21	High	0	37.3185	49.3976	5	117	5	83	9.106	8.5	Methylthio [C56]	190.385	5	14665.9	5
P62266	40S ribosomal protein S23	40S ribosomal protein S23 OS=Homo sapiens GN=RPS23 PE=1 SV=3	RPS23	High	0	54.1226	34.2657	7	170	7	143	15.798	10.49		270.343	7	19999.1	7
P62847	40S ribosomal protein S24	40S ribosomal protein S24 OS=Homo sapiens GN=RPS24 PE=1 SV=1	RPS24	High	0	33.1363	29.3233	4	159	4	133	15.413	10.78		238.284	4	17219.3	4
P62851	40S ribosomal protein S25	40S ribosomal protein S25 OS=Homo sapiens GN=RPS25 PE=1 SV=1	RPS25	High	0	35.66	44.8	7	287	7	125	13.734	10.11		412.627	7	32001.8	7
P23396	40S ribosomal protein S3	40S ribosomal protein S3 OS=Homo sapiens GN=RPS3 PE=1 SV=2	RPS3 OK/SW-cl.26	High	0	109.681	74.4856	17	585	17	243	26.671	9.66	Methylthio [C97; C134]	899.273	17	71877.6	17
P62861	40S ribosomal protein S30	40S ribosomal protein S30 OS=Homo sapiens GN=FAU PE=1 SV=1	FAU	High	0	14.279	20.339	3	72	3	59	6.644	12.15		96.2687	3	7874.87	3
P61247	40S ribosomal protein S3a	40S ribosomal protein S3a OS=Homo sapiens GN=RPS3A PE=1 SV=2	RPS3A FTE1 MFTL	High	0	118.384	63.6364	22	696	22	264	29.926	9.73	Methylthio [C139; C201]	999.753	22	72840.3	22
P62701	40S ribosomal protein S4, X isoform	40S ribosomal protein S4, X isoform OS=Homo sapiens GN=RPS4X PE=1 SV=2	RPS4X CCG2 RPS4 SCAR	High	0	100.059	56.2738	16	494	12	263	29.579	10.15	Methylthio [C41; C181]	698.559	16	57215.9	16
P46782	40S ribosomal protein S5 [Cleaved into: 40S ribosomal protein S5, N-terminally processed]	40S ribosomal protein S5 OS=Homo sapiens GN=RPS5 PE=1 SV=4	RPS5	High	0	43.9087	54.902	8	149	8	204	22.862	9.72	Methylthio [C66; C155; C172]	190.195	8	12869.8	8
P62753	40S ribosomal protein S6	40S ribosomal protein S6 OS=Homo sapiens GN=RPS6 PE=1 SV=1	RPS6 OK/SW-cl.2	High	0	82.2585	28.5141	11	299	11	249	28.663	10.84	Methylthio [C12]	496.34	11	38314.3	11
P62081	40S ribosomal protein S7	40S ribosomal protein S7 OS=Homo sapiens GN=RPS7 PE=1 SV=1	RPS7	High	0	59.9238	46.9072	11	383	11	194	22.113	10.1		550.821	11	42299.3	11
P62241	40S ribosomal protein S8	40S ribosomal protein S8 OS=Homo sapiens GN=RPS8 PE=1 SV=2	RPS8 OK/SW-cl.83	High	0	81.313	44.7115	11	356	11	208	24.19	10.32	Methylthio [C100]	593.714	11	46201.3	11
P46781	40S ribosomal protein S9	40S ribosomal protein S9 OS=Homo sapiens GN=RPS9 PE=1 SV=3	RPS9	High	0	71.9323	45.8763	15	550	15	194	22.578	10.65		809.97	15	58104.7	15
P08865	40S ribosomal protein SA	40S ribosomal protein SA OS=Homo sapiens GN=RPSA PE=1 SV=4	RPSA LAMBR LAMR1	High	0	98.6411	53.5593	13	426	12	295	32.833	4.87	Methylthio [C148]	755.155	13	56173	13
P08195	4F2 cell-surface antigen heavy chain	4F2 cell-surface antigen heavy chain OS=Homo sapiens GN=SLC3A2 PE=1 SV=3	SLC3A2 MDU1	High	0	141.545	31.9048	20	579	20	630	67.952	5.01		980.435	20	76816.6	20
P49189	4-trimethylaminobutyraldehyde dehydrogenase	4-trimethylaminobutyraldehyde dehydrogenase OS=Homo sapiens GN=ALDH9A1 PE=1 SV=3	ALDH9A1 ALDH4 ALDH7 ALDH9	High	0	75.8452	22.4696	11	362	11	494	53.767	5.87		611.773	11	46572.5	11
Q99807	5-demethoxyubiquinone hydroxylase, mitochondrial	5-demethoxyubiquinone hydroxylase, mitochondrial OS=Homo sapiens GN=COQ7 PE=1 SV=3	COQ7	High	0	19.4933	17.9724	4	54	4	217	24.262	8.59		94.5482	4	7654.09	4
P10809	60 kDa heat shock protein, mitochondrial	60 kDa heat shock protein, mitochondrial OS=Homo sapiens GN=HSPD1 PE=1 SV=2	HSPD1 HSP60	High	0	499.649	84.6422	48	2784	48	573	61.016	5.87	Methylthio [C237; C442; C447]	4513.3	48	382306	48
P05388	60S acidic ribosomal protein P0	60S acidic ribosomal protein P0 OS=Homo sapiens GN=RPLP0 PE=1 SV=1	RPLP0	High	0	116.696	47.9495	14	659	5	317	34.252	5.97	Methylthio [C119]	983.654	14	81338.9	14
P05386	60S acidic ribosomal protein P1	60S acidic ribosomal protein P1 OS=Homo sapiens GN=RPLP1 PE=1 SV=1	RPLP1 RRP1	High	0	14.3853	14.0351	1	155	1	114	11.507	4.32		235.49	1	20485.8	1
P05387	60S acidic ribosomal protein P2	60S acidic ribosomal protein P2 OS=Homo sapiens GN=RPLP2 PE=1 SV=1	RPLP2 D11S2243E RPP2	High	0	96.9685	77.3913	8	438	8	115	11.658	4.54		855.695	8	68449.1	8
P27635	60S ribosomal protein L10	60S ribosomal protein L10 OS=Homo sapiens GN=RPL10 PE=1 SV=4	RPL10 DXS648E QM	High	0	64.1706	35.0467	9	300	9	214	24.588	10.08	Methylthio [C105; C195]	463.992	9	31399.2	9
P62906	60S ribosomal protein L10a	60S ribosomal protein L10a OS=Homo sapiens GN=RPL10A PE=1 SV=2	RPL10A NEDD6	High	0	68.8603	33.6406	9	377	9	217	24.816	9.94		601.387	9	43749.6	9
P62913	60S ribosomal protein L11	60S ribosomal protein L11 OS=Homo sapiens GN=RPL11 PE=1 SV=2	RPL11	High	0	34.0518	29.7753	6	269	6	178	20.24	9.6	Methylthio [C72; C150]	356.379	6	29732.9	6
P30050	60S ribosomal protein L12	60S ribosomal protein L12 OS=Homo sapiens GN=RPL12 PE=1 SV=1	RPL12	High	0	69.809	63.6364	8	303	8	165	17.808	9.42	Methylthio [C17; C141; C162]	459.309	8	35820.6	8
P26373	60S ribosomal protein L13	60S ribosomal protein L13 OS=Homo sapiens GN=RPL13 PE=1 SV=4	RPL13 BBC1 OK/SW-cl.46	High	0	74.4998	37.4408	11	550	11	211	24.247	11.65		879.033	11	67250	11
P40429	60S ribosomal protein L13a	60S ribosomal protein L13a OS=Homo sapiens GN=RPL13A PE=1 SV=2	RPL13A	High	0	51.6045	31.0345	9	355	9	203	23.562	10.93		463.352	9	35107.6	9
P50914	60S ribosomal protein L14	60S ribosomal protein L14 OS=Homo sapiens GN=RPL14 PE=1 SV=4	RPL14	High	0	50.7047	39.5349	8	326	8	215	23.417	10.93	Methylthio [C42; C54]	573.326	8	41287.1	8
P61313	60S ribosomal protein L15	60S ribosomal protein L15 OS=Homo sapiens GN=RPL15 PE=1 SV=2	RPL15 EC45 TCBAP0781	High	0	56.2957	50.9804	10	301	10	204	24.131	11.62		450.527	10	35496.7	10
P18621	60S ribosomal protein L17	60S ribosomal protein L17 OS=Homo sapiens GN=RPL17 PE=1 SV=3	RPL17	High	0	45.629	36.9565	7	316	7	184	21.383	10.17		497.63	7	37588.8	7
Q07020	60S ribosomal protein L18	60S ribosomal protein L18 OS=Homo sapiens GN=RPL18 PE=1 SV=2	RPL18	High	0	50.1628	45.2128	8	269	8	188	21.621	11.72	Methylthio [C134]	413.596	8	33818.7	8
Q02543	60S ribosomal protein L18a	60S ribosomal protein L18a OS=Homo sapiens GN=RPL18A PE=1 SV=2	RPL18A	High	0	43.0381	37.5	9	193	9	176	20.749	10.71	Methylthio [C109]	259.243	9	19124.7	9
P84098	60S ribosomal protein L19	60S ribosomal protein L19 OS=Homo sapiens GN=RPL19 PE=1 SV=1	RPL19	High	0	56.5747	34.6939	9	223	8	196	23.451	11.47		339.444	9	25821.4	9
P46778	60S ribosomal protein L21	60S ribosomal protein L21 OS=Homo sapiens GN=RPL21 PE=1 SV=2	RPL21	High	0	32.1646	32.5	8	200	8	160	18.553	10.49		298.921	8	20516.6	8
P35268	60S ribosomal protein L22	60S ribosomal protein L22 OS=Homo sapiens GN=RPL22 PE=1 SV=2	RPL22	High	0	32.8976	39.0625	3	139	3	128	14.778	9.19	Methylthio [C25]	221.652	3	20363.6	3
P62829	60S ribosomal protein L23	60S ribosomal protein L23 OS=Homo sapiens GN=RPL23 PE=1 SV=1	RPL23	High	0	36.0525	44.2857	6	179	6	140	14.856	10.51	Methylthio [C28]	256.365	6	18989.5	6
P62750	60S ribosomal protein L23a	60S ribosomal protein L23a OS=Homo sapiens GN=RPL23A PE=1 SV=1	RPL23A	High	0	78.9122	51.9231	12	385	12	156	17.684	10.45		613.276	12	47142	12
P83731	60S ribosomal protein L24	60S ribosomal protein L24 OS=Homo sapiens GN=RPL24 PE=1 SV=1	RPL24	High	0	35.1209	22.9299	4	229	4	157	17.768	11.25		349.01	4	25311.1	4
P61254	60S ribosomal protein L26	60S ribosomal protein L26 OS=Homo sapiens GN=RPL26 PE=1 SV=1	RPL26	High	0	52.7575	37.2414	10	375	3	145	17.248	10.55		578.213	10	39833.6	10
P61353	60S ribosomal protein L27	60S ribosomal protein L27 OS=Homo sapiens GN=RPL27 PE=1 SV=2	RPL27	High	0	40.649	53.6765	8	225	8	136	15.788	10.56		319.308	8	22241.3	8
P46776	60S ribosomal protein L27a	60S ribosomal protein L27a OS=Homo sapiens GN=RPL27A PE=1 SV=2	RPL27A	High	0	29.8553	27.7027	4	223	4	148	16.551	11	Methylthio [C70]	346.988	4	26764.2	4
P46779	60S ribosomal protein L28	60S ribosomal protein L28 OS=Homo sapiens GN=RPL28 PE=1 SV=3	RPL28	High	0	46.7182	40.146	8	154	8	137	15.738	12.02		271.034	8	19600.3	7
P39023	60S ribosomal protein L3	60S ribosomal protein L3 OS=Homo sapiens GN=RPL3 PE=1 SV=2	RPL3 OK/SW-cl.32	High	0	102.198	44.4169	23	447	23	403	46.08	10.18	Methylthio [C114; C253]	646.542	23	45678.7	22
P62899	60S ribosomal protein L31	60S ribosomal protein L31 OS=Homo sapiens GN=RPL31 PE=1 SV=1	RPL31	High	0	40.54	52.8	8	202	8	125	14.454	10.54		282.989	8	19601.4	8
P62910	60S ribosomal protein L32	60S ribosomal protein L32 OS=Homo sapiens GN=RPL32 PE=1 SV=2	RPL32 PP9932	High	0	37.1937	31.8519	7	138	7	135	15.85	11.33		134.6	6	16398.2	7
P49207	60S ribosomal protein L34	60S ribosomal protein L34 OS=Homo sapiens GN=RPL34 PE=1 SV=3	RPL34	High	0	21.4167	29.0598	5	139	5	117	13.284	11.47	Methylthio [C83]	167.645	5	14055	5
P42766	60S ribosomal protein L35	60S ribosomal protein L35 OS=Homo sapiens GN=RPL35 PE=1 SV=2	RPL35	High	0	35.1331	42.2764	8	193	7	123	14.543	11.05		313.804	8	22506	8
Q9Y3U8	60S ribosomal protein L36	60S ribosomal protein L36 OS=Homo sapiens GN=RPL36 PE=1 SV=3	RPL36	High	0	35.3176	37.1429	6	215	5	105	12.246	11.59	Methylthio [C48]	317.762	6	24551	6
P36578	60S ribosomal protein L4	60S ribosomal protein L4 OS=Homo sapiens GN=RPL4 PE=1 SV=5	RPL4 RPL1	High	0	152.654	51.0539	25	796	25	427	47.667	11.06	Methylthio [C96; C125; C250]	1291.52	25	94037.7	24
P46777	60S ribosomal protein L5	60S ribosomal protein L5 OS=Homo sapiens GN=RPL5 PE=1 SV=3	RPL5 MSTP030	High	0	137.335	43.771	15	532	15	297	34.341	9.72	Methylthio [C62; C76; C100]	931.616	15	71448.2	15
Q02878	60S ribosomal protein L6	60S ribosomal protein L6 OS=Homo sapiens GN=RPL6 PE=1 SV=3	RPL6 TXREB1	High	0	118.192	48.9583	17	875	17	288	32.708	10.58		1363.37	17	95436.3	17
P18124	60S ribosomal protein L7	60S ribosomal protein L7 OS=Homo sapiens GN=RPL7 PE=1 SV=1	RPL7	High	0	109.1	54.8387	18	654	18	248	29.207	10.65	Methylthio [C186]	1056.5	18	77444.2	18
P62424	60S ribosomal protein L7a	60S ribosomal protein L7a OS=Homo sapiens GN=RPL7A PE=1 SV=2	RPL7A SURF-3 SURF3	High	0	84.9429	37.218	13	511	13	266	29.977	10.61		804.189	13	60707.3	13
P62917	60S ribosomal protein L8	60S ribosomal protein L8 OS=Homo sapiens GN=RPL8 PE=1 SV=2	RPL8	High	0	46.0619	26.07	10	277	10	257	28.007	11.03		435.831	10	30403.7	10
P32969	60S ribosomal protein L9	60S ribosomal protein L9 OS=Homo sapiens GN=RPL9 PE=1 SV=1	RPL9 OK/SW-cl.103; RPL9P7; RPL9P8; RPL9P9	High	0	41.5096	31.25	7	256	7	192	21.85	9.95		384.356	7	29327.1	6
P56378	6.8 kDa mitochondrial proteolipid	6.8 kDa mitochondrial proteolipid OS=Homo sapiens GN=MP68 PE=1 SV=1	MP68 C14orf2 PRO1574	High	0	9.48139	32.7586	2	81	2	58	6.658	10.08		105.249	2	8064.49	2
P52209	6-phosphogluconate dehydrogenase, decarboxylating	6-phosphogluconate dehydrogenase, decarboxylating OS=Homo sapiens GN=PGD PE=1 SV=3	PGD PGDH	High	0	125.278	39.5445	20	464	20	483	53.106	7.23	Methylthio [C402]	758.648	20	56538.9	20
P11021	78 kDa glucose-regulated protein	78 kDa glucose-regulated protein OS=Homo sapiens GN=HSPA5 PE=1 SV=2	HSPA5 GRP78	High	0	547.153	61.4679	51	4084	48	654	72.288	5.16		6784.97	51	541414	51
A1L0T0	Acetolactate synthase-like protein	Acetolactate synthase-like protein OS=Homo sapiens GN=ILVBL PE=1 SV=2	ILVBL AHAS	High	0	132.395	36.8671	14	325	14	632	67.825	8.15	Methylthio [C173; C315]	640.461	14	49083.8	14
P24752	Acetyl-CoA acetyltransferase, mitochondrial	Acetyl-CoA acetyltransferase, mitochondrial OS=Homo sapiens GN=ACAT1 PE=1 SV=1	ACAT1 ACAT MAT	High	0	201.935	57.377	26	1053	26	427	45.171	8.85	Methylthio [C119; C196]	1692.86	26	129800	26
Q9NUB1	Acetyl-coenzyme A synthetase 2-like, mitochondrial	Acetyl-coenzyme A synthetase 2-like, mitochondrial OS=Homo sapiens GN=ACSS1 PE=1 SV=2	ACSS1 ACAS2L KIAA1846	High	0	39.1245	13.2075	9	76	9	689	74.809	7.11		110.54	9	8519.23	9
Q13510	Acid ceramidase	Acid ceramidase OS=Homo sapiens GN=ASAH1 PE=1 SV=5	ASAH1 ASAH HSD-33 HSD33	High	0	453.364	60	32	6162	32	395	44.631	7.62	Methylthio [C292]	8855.3	32	698247	32
Q99798	Aconitate hydratase, mitochondrial	Aconitate hydratase, mitochondrial OS=Homo sapiens GN=ACO2 PE=1 SV=2	ACO2	High	0	295.7	49.2308	37	1249	37	780	85.372	7.61	Methylthio [C126; C385]	2124.19	37	159955	37
P62736	Actin, aortic smooth muscle	Actin, aortic smooth muscle OS=Homo sapiens GN=ACTA2 PE=1 SV=1	ACTA2 ACTSA ACTVS GIG46	High	0	291.594	59.6817	24	7843	5	377	41.982	5.39		11035.5	24	890972	24
P60709	Actin, cytoplasmic 1	Actin, cytoplasmic 1 OS=Homo sapiens GN=ACTB PE=1 SV=1	ACTB	High	0	502.206	85.0667	31	11199	11	375	41.71	5.48	Methylthio [C217; C285]	16025.1	31	1.2608e+06	31
P61160	Actin-related protein 2	Actin-related protein 2 OS=Homo sapiens GN=ACTR2 PE=1 SV=1	ACTR2 ARP2	High	0	79.0452	29.9492	11	339	11	394	44.732	6.74	Methylthio [C11]	486.435	11	39478.3	10
O15143	Actin-related protein 2/3 complex subunit 1B	Actin-related protein 2/3 complex subunit 1B OS=Homo sapiens GN=ARPC1B PE=1 SV=3	ARPC1B ARC41	High	0	50.4047	21.5054	8	218	8	372	40.923	8.35		366.743	8	28938.4	8
O15144	Actin-related protein 2/3 complex subunit 2	Actin-related protein 2/3 complex subunit 2 OS=Homo sapiens GN=ARPC2 PE=1 SV=1	ARPC2 ARC34 PRO2446	High	0	97.2593	49.3333	15	429	15	300	34.311	7.36		640.164	15	48199.2	15
O15145	Actin-related protein 2/3 complex subunit 3	Actin-related protein 2/3 complex subunit 3 OS=Homo sapiens GN=ARPC3 PE=1 SV=3	ARPC3 ARC21	High	0	49.9648	46.0674	7	216	7	178	20.533	8.59	Methylthio [C78]	317.312	6	25861.6	7
P59998	Actin-related protein 2/3 complex subunit 4	Actin-related protein 2/3 complex subunit 4 OS=Homo sapiens GN=ARPC4 PE=1 SV=3	ARPC4 ARC20	High	0	38.3024	44.0476	7	219	7	168	19.654	8.43		334.511	7	25032.3	7
O15511	Actin-related protein 2/3 complex subunit 5	Actin-related protein 2/3 complex subunit 5 OS=Homo sapiens GN=ARPC5 PE=1 SV=3	ARPC5 ARC16	High	0	36.0758	37.0861	6	151	6	151	16.31	5.67		280.998	6	21255.7	6
Q9BPX5	Actin-related protein 2/3 complex subunit 5-like protein	Actin-related protein 2/3 complex subunit 5-like protein OS=Homo sapiens GN=ARPC5L PE=1 SV=1	ARPC5L	High	0	15.4026	12.4183	2	46	2	153	16.931	6.6		79.7566	2	6112.58	2
P61158	Actin-related protein 3	Actin-related protein 3 OS=Homo sapiens GN=ACTR3 PE=1 SV=3	ACTR3 ARP3	High	0	119.509	46.89	18	597	18	418	47.341	5.88	Methylthio [C34; C235; C408]	993.808	18	77750.2	18
O14561	Acyl carrier protein, mitochondrial	Acyl carrier protein, mitochondrial OS=Homo sapiens GN=NDUFAB1 PE=1 SV=3	NDUFAB1	High	0	23.0372	25	5	134	5	156	17.406	4.93	Methylthio [C140]	194.927	5	13840.9	5
Q9H845	Acyl-CoA dehydrogenase family member 9, mitochondrial	Acyl-CoA dehydrogenase family member 9, mitochondrial OS=Homo sapiens GN=ACAD9 PE=1 SV=1	ACAD9	High	0	63.2086	19.8068	13	213	13	621	68.717	7.96		308.931	13	23717.5	13
Q96CM8	Acyl-CoA synthetase family member 2, mitochondrial	Acyl-CoA synthetase family member 2, mitochondrial OS=Homo sapiens GN=ACSF2 PE=1 SV=2	ACSF2 UNQ493/PRO1009	High	0	77.3888	22.439	13	297	13	615	68.081	7.55	Methylthio [C77]	540.105	13	42069.3	13
Q86TX2	Acyl-coenzyme A thioesterase 1	Acyl-coenzyme A thioesterase 1 OS=Homo sapiens GN=ACOT1 PE=1 SV=1	ACOT1 CTE1	High	0	166.091	58.1948	22	984	22	421	46.248	7.34	Methylthio [C238; C339]	1516.86	21	120466	22
Q9NPJ3	Acyl-coenzyme A thioesterase 13	Acyl-coenzyme A thioesterase 13 OS=Homo sapiens GN=ACOT13 PE=1 SV=1	ACOT13 THEM2 HT012 PNAS-27	High	0	29.6661	37.8571	4	158	4	140	14.951	9.14		220.47	4	18316.1	4
Q9Y305	Acyl-coenzyme A thioesterase 9, mitochondrial	Acyl-coenzyme A thioesterase 9, mitochondrial OS=Homo sapiens GN=ACOT9 PE=1 SV=2	ACOT9 CGI-16	High	0	150.369	54.6697	22	512	22	439	49.87	8.6	Methylthio [C128; C155; C194; C299]	753.699	22	60040.7	22
Q53H12	Acylglycerol kinase, mitochondrial	Acylglycerol kinase, mitochondrial OS=Homo sapiens GN=AGK PE=1 SV=2	AGK MULK	High	0	28.0814	19.4313	7	76	7	422	47.107	8.09		115.601	7	8491.2	7
O75608	Acyl-protein thioesterase 1	Acyl-protein thioesterase 1 OS=Homo sapiens GN=LYPLA1 PE=1 SV=1	LYPLA1 APT1 LPL1	High	0	34.2995	30	5	145	5	230	24.653	6.77	Methylthio [C144]	219.022	5	18224.8	5
Q6P587	Acylpyruvase FAHD1, mitochondrial	Acylpyruvase FAHD1, mitochondrial OS=Homo sapiens GN=FAHD1 PE=1 SV=2	FAHD1 C16orf36 YISKL	High	0	30.3658	56.6964	8	183	8	224	24.827	7.39	Methylthio [C22; C100; C112]	229.152	8	17257	8
Q9NZK5	Adenosine deaminase CECR1	Adenosine deaminase CECR1 OS=Homo sapiens GN=CECR1 PE=1 SV=2	CECR1 ADA2 ADGF IDGFL	High	0	59.5277	27.2016	13	168	13	511	58.895	7.91		266.867	13	19309.6	13
P54819	Adenylate kinase 2, mitochondrial	Adenylate kinase 2, mitochondrial OS=Homo sapiens GN=AK2 PE=1 SV=2	AK2 ADK2	High	0	174.053	63.5983	15	603	15	239	26.461	7.81	Methylthio [C92]	977.623	14	84970.9	15
Q01518	Adenylyl cyclase-associated protein 1	Adenylyl cyclase-associated protein 1 OS=Homo sapiens GN=CAP1 PE=1 SV=5	CAP1 CAP	High	0	150.928	50.3158	22	454	22	475	51.869	8.06	Methylthio [C93; C416; C427]	706.046	22	56957.2	21
Q9HDC9	Adipocyte plasma membrane-associated protein	Adipocyte plasma membrane-associated protein OS=Homo sapiens GN=APMAP PE=1 SV=2	APMAP C20orf3 UNQ1869/PRO4305	High	0	141.798	43.5096	18	778	18	416	46.451	6.16	Methylthio [C149]	1292.8	18	97041.1	18
P05141	ADP/ATP translocase 2	ADP/ATP translocase 2 OS=Homo sapiens GN=SLC25A5 PE=1 SV=7	SLC25A5 ANT2	High	0	185.275	59.7315	22	1460	8	298	32.831	9.69	Methylthio [C160; C257]	2309	22	179709	22
P12236	ADP/ATP translocase 3	ADP/ATP translocase 3 OS=Homo sapiens GN=SLC25A6 PE=1 SV=4	SLC25A6 ANT3 CDABP0051	High	0	173.391	61.0738	23	1358	9	298	32.845	9.74	Methylthio [C129; C160; C257]	2135.42	23	165622	23
Q9BRR6	ADP-dependent glucokinase	ADP-dependent glucokinase OS=Homo sapiens GN=ADPGK PE=1 SV=1	ADPGK PSEC0260	High	0	75.6549	32.5956	10	295	10	497	54.055	6.2	Methylthio [C40; C178; C415]	508.706	10	36835.7	10
P61204	ADP-ribosylation factor 3	ADP-ribosylation factor 3 OS=Homo sapiens GN=ARF3 PE=1 SV=2	ARF3	High	0	72.4216	56.3536	10	446	6	181	20.588	7.43		598.82	10	46401.6	10
Q9UJY4	ADP-ribosylation factor-binding protein GGA2	ADP-ribosylation factor-binding protein GGA2 OS=Homo sapiens GN=GGA2 PE=1 SV=3	GGA2 KIAA1080	High	0	41.8226	13.2137	8	120	7	613	67.108	6.55		192.292	8	13975.4	8
P10109	Adrenodoxin, mitochondrial	Adrenodoxin, mitochondrial OS=Homo sapiens GN=FDX1 PE=1 SV=1	FDX1 ADX	High	0	21.0204	20.6522	5	238	5	184	19.381	5.83		308.391	5	23659.7	5
Q9Y4W6	AFG3-like protein 2	AFG3-like protein 2 OS=Homo sapiens GN=AFG3L2 PE=1 SV=2	AFG3L2	High	0	133.252	36.261	30	474	30	797	88.528	8.66		700.256	30	51185.6	30
O43488	Aflatoxin B1 aldehyde reductase member 2	Aflatoxin B1 aldehyde reductase member 2 OS=Homo sapiens GN=AKR7A2 PE=1 SV=3	AKR7A2 AFAR AFAR1 AKR7	High	0	26.0849	18.3844	5	64	5	359	39.564	7.17		83.3747	5	6709.19	5
P14550	Alcohol dehydrogenase [NADP	Alcohol dehydrogenase [NADP(+)] OS=Homo sapiens GN=AKR1A1 PE=1 SV=3	AKR1A1 ALDR1 ALR	High	0	78.8609	54.7692	16	184	15	325	36.55	6.79		276.465	16	21073.6	16
P43353	Aldehyde dehydrogenase family 3 member B1	Aldehyde dehydrogenase family 3 member B1 OS=Homo sapiens GN=ALDH3B1 PE=1 SV=1	ALDH3B1 ALDH7	High	0	47.0606	21.3675	9	161	8	468	51.807	7.62	Methylthio [C300]	247.678	9	19479.9	9
P05091	Aldehyde dehydrogenase, mitochondrial	Aldehyde dehydrogenase, mitochondrial OS=Homo sapiens GN=ALDH2 PE=1 SV=2	ALDH2 ALDM	High	0	501.67	76.2089	40	5706	35	517	56.346	7.05	Methylthio [C66; C179; C386; C472]	8972.39	40	702712	40
P30837	Aldehyde dehydrogenase X, mitochondrial	Aldehyde dehydrogenase X, mitochondrial OS=Homo sapiens GN=ALDH1B1 PE=1 SV=3	ALDH1B1 ALDH5 ALDHX	High	0	80.6136	29.0135	12	451	10	517	57.17	6.8		664.238	12	49338.6	12
O00116	Alkyldihydroxyacetonephosphate synthase, peroxisomal	Alkyldihydroxyacetonephosphate synthase, peroxisomal OS=Homo sapiens GN=AGPS PE=1 SV=1	AGPS AAG5	High	0	154.32	39.5137	20	530	20	658	72.866	7.34	Methylthio [C214; C226; C404; C565]	937.642	20	72825.5	20
P55008	Allograft inflammatory factor 1	Allograft inflammatory factor 1 OS=Homo sapiens GN=AIF1 PE=1 SV=1	AIF1 G1 IBA1	High	0	109.412	56.4626	16	434	15	147	16.693	6.24		789.686	16	58902.4	16
Q9H553	Alpha-1,3/1,6-mannosyltransferase ALG2	Alpha-1,3/1,6-mannosyltransferase ALG2 OS=Homo sapiens GN=ALG2 PE=1 SV=1	ALG2 UNQ666/PRO1298	High	0	42.0439	19.2308	8	105	8	416	47.061	7.05		161.22	8	11806.6	8
P26572	Alpha-1,3-mannosyl-glycoprotein 2-beta-N-acetylglucosaminyltransferase	Alpha-1,3-mannosyl-glycoprotein 2-beta-N-acetylglucosaminyltransferase OS=Homo sapiens GN=MGAT1 PE=1 SV=2	MGAT1 GGNT1 GLCT1 GLYT1 MGAT	High	0	61.0339	24.9438	10	224	10	445	50.846	9.16		377.171	10	27896.2	10
P01011	Alpha-1-antichymotrypsin	Alpha-1-antichymotrypsin OS=Homo sapiens GN=SERPINA3 PE=1 SV=2	SERPINA3 AACT GIG24 GIG25	High	0	107.786	36.1702	14	547	14	423	47.621	5.52		852.19	14	65359	14
P01009	Alpha-1-antitrypsin	Alpha-1-antitrypsin OS=Homo sapiens GN=SERPINA1 PE=1 SV=3	SERPINA1 AAT PI PRO0684 PRO2209	High	0	160.633	51.4354	22	772	22	418	46.707	5.59	Methylthio [C256]	1330.58	22	99437	22
P30533	Alpha-2-macroglobulin receptor-associated protein	Alpha-2-macroglobulin receptor-associated protein OS=Homo sapiens GN=LRPAP1 PE=1 SV=1	LRPAP1 A2MRAP	High	0	197.035	55.1821	26	914	26	357	41.441	8.78		1580.21	26	120540	26
P12814	Alpha-actinin-1	Alpha-actinin-1 OS=Homo sapiens GN=ACTN1 PE=1 SV=2	ACTN1	High	0	578.796	69.3946	58	2175	34	892	102.993	5.41	Methylthio [C41; C154; C180; C332; C370; C480; C774; C860]	3777.69	58	284439	58
O43707	Alpha-actinin-4	Alpha-actinin-4 OS=Homo sapiens GN=ACTN4 PE=1 SV=2	ACTN4	High	0	539.109	75.4116	62	2010	41	911	104.788	5.44	Methylthio [C60; C173; C351; C499; C793; C879]	3506.64	62	261388	62
P61163	Alpha-centractin	Alpha-centractin OS=Homo sapiens GN=ACTR1A PE=1 SV=1	ACTR1A CTRN1	High	0	68.491	36.9681	12	226	12	376	42.587	6.64		397.596	12	29373.2	12
P06733	Alpha-enolase	Alpha-enolase OS=Homo sapiens GN=ENO1 PE=1 SV=2	ENO1 ENO1L1 MBPB1 MPB1	High	0	131.783	44.47	17	541	17	434	47.139	7.39		854.417	17	67639.4	17
P06280	Alpha-galactosidase A	Alpha-galactosidase A OS=Homo sapiens GN=GLA PE=1 SV=1	GLA	High	0	51.9983	22.3776	8	112	8	429	48.735	5.6		171.941	8	13543.1	8
P35475	Alpha-L-iduronidase	Alpha-L-iduronidase OS=Homo sapiens GN=IDUA PE=1 SV=2	IDUA	High	0	50.5495	16.5391	8	112	8	653	72.625	9.14		177.765	8	13146.1	8
P17050	Alpha-N-acetylgalactosaminidase	Alpha-N-acetylgalactosaminidase OS=Homo sapiens GN=NAGA PE=1 SV=2	NAGA	High	0	31.9383	17.7616	5	98	5	411	46.534	5.19		147.591	5	12119.4	5
P54920	Alpha-soluble NSF attachment protein	Alpha-soluble NSF attachment protein OS=Homo sapiens GN=NAPA PE=1 SV=3	NAPA SNAPA	High	0	113.929	68.4746	16	321	16	295	33.211	5.36	Methylthio [C42; C84; C103]	518.531	16	41150.7	16
P15144	Aminopeptidase N	Aminopeptidase N OS=Homo sapiens GN=ANPEP PE=1 SV=4	ANPEP APN CD13 PEPN	High	0	112.271	26.4736	22	255	22	967	109.471	5.48		389.778	22	28759.8	22
P12821	Angiotensin-converting enzyme	Angiotensin-converting enzyme OS=Homo sapiens GN=ACE PE=1 SV=1	ACE DCP DCP1	High	0	86.0964	12.7871	15	196	15	1306	149.62	6.39	Methylthio [C1101]	269.123	15	21352.1	15
P04083	Annexin A1	Annexin A1 OS=Homo sapiens GN=ANXA1 PE=1 SV=2	ANXA1 ANX1 LPC1	High	0	223.189	66.474	24	1087	24	346	38.69	7.02	Methylthio [C324; C343]	1894.28	24	148078	24
P50995	Annexin A11	Annexin A11 OS=Homo sapiens GN=ANXA11 PE=1 SV=1	ANXA11 ANX11	High	0	136.915	40	21	583	21	505	54.355	7.65	Methylthio [C226; C294; C384]	867.333	21	65589.6	21
P07355	Annexin A2	Annexin A2 OS=Homo sapiens GN=ANXA2 PE=1 SV=2	ANXA2 ANX2 ANX2L4 CAL1H LPC2D	High	0	496.701	82.0059	38	5570	38	339	38.58	7.75	Methylthio [C133; C262; C335]	8763.73	38	685284	38
P09525	Annexin A4	Annexin A4 OS=Homo sapiens GN=ANXA4 PE=1 SV=4	ANXA4 ANX4	High	0	148.579	63.6364	23	494	22	319	35.86	6.13	Methylthio [C108; C198]	872.866	23	66024.2	23
P08758	Annexin A5	Annexin A5 OS=Homo sapiens GN=ANXA5 PE=1 SV=2	ANXA5 ANX5 ENX2 PP4	High	0	249.477	70	26	1680	25	320	35.914	5.05	Methylthio [C316]	2621.8	26	202351	26
P20073	Annexin A7	Annexin A7 OS=Homo sapiens GN=ANXA7 PE=1 SV=3	ANXA7 ANX7 SNX OK/SW-cl.95	High	0	57.6403	21.3115	8	112	8	488	52.706	5.68	Methylthio [C285; C413]	208.435	8	16618	8
Q03518	Antigen peptide transporter 1	Antigen peptide transporter 1 OS=Homo sapiens GN=TAP1 PE=1 SV=2	TAP1 ABCB2 PSF1 RING4 Y3	High	0	81.9727	18.4406	11	229	11	808	87.163	8.02		365.112	11	28384.7	11
Q03519	Antigen peptide transporter 2	Antigen peptide transporter 2 OS=Homo sapiens GN=TAP2 PE=1 SV=1	TAP2 ABCB3 PSF2 RING11 Y1	High	0	38.5156	18.2216	10	118	9	686	75.616	8.02	Methylthio [C353]	175.393	10	11854.2	10
Q10567	AP-1 complex subunit beta-1	AP-1 complex subunit beta-1 OS=Homo sapiens GN=AP1B1 PE=1 SV=2	AP1B1 ADTB1 BAM22 CLAPB2	High	0	167.948	32.0337	29	532	13	949	104.57	5.06	Methylthio [C95; C144; C241]	799.672	29	66407.3	29
Q9BXS5	AP-1 complex subunit mu-1	AP-1 complex subunit mu-1 OS=Homo sapiens GN=AP1M1 PE=1 SV=3	AP1M1 CLTNM	High	0	55.3105	25.7683	9	181	9	423	48.556	7.3		266.36	9	20496.1	9
O95782	AP-2 complex subunit alpha-1	AP-2 complex subunit alpha-1 OS=Homo sapiens GN=AP2A1 PE=1 SV=3	AP2A1 ADTAA CLAPA1	High	0	191.326	40.5322	34	545	20	977	107.478	7.03	Methylthio [C171; C283; C331; C354; C397; C492]	858.238	34	64412.1	34
O94973	AP-2 complex subunit alpha-2	AP-2 complex subunit alpha-2 OS=Homo sapiens GN=AP2A2 PE=1 SV=2	AP2A2 ADTAB CLAPA2 HIP9 HYPJ KIAA0899	High	0	141.004	35.1438	26	351	12	939	103.895	6.96	Methylthio [C171; C330; C353]	556.762	26	41576.4	26
P63010	AP-2 complex subunit beta	AP-2 complex subunit beta OS=Homo sapiens GN=AP2B1 PE=1 SV=1	AP2B1 ADTB2 CLAPB1	High	0	160.612	33.4045	29	531	13	937	104.486	5.38	Methylthio [C95; C144; C241]	802.881	29	63616	29
Q96CW1	AP-2 complex subunit mu	AP-2 complex subunit mu OS=Homo sapiens GN=AP2M1 PE=1 SV=2	AP2M1 CLAPM1 KIAA0109	High	0	55.611	27.8161	11	261	11	435	49.623	9.54	Methylthio [C337]	426.057	11	31028.8	11
P53680	AP-2 complex subunit sigma	AP-2 complex subunit sigma OS=Homo sapiens GN=AP2S1 PE=1 SV=2	AP2S1 AP17 CLAPS2	High	0	24.111	44.3662	7	132	7	142	17.007	6.18		170.74	7	11154.9	7
O00203	AP-3 complex subunit beta-1	AP-3 complex subunit beta-1 OS=Homo sapiens GN=AP3B1 PE=1 SV=3	AP3B1 ADTB3A	High	0	107.834	22.1207	24	332	24	1094	121.244	6.04		471.324	24	36755.9	24
O14617	AP-3 complex subunit delta-1	AP-3 complex subunit delta-1 OS=Homo sapiens GN=AP3D1 PE=1 SV=1	AP3D1 PRO0039	High	0	48.5748	10.6678	9	114	9	1153	130.076	8.48		208.441	9	15055	9
Q0VD83	Apolipoprotein B receptor	Apolipoprotein B receptor OS=Homo sapiens GN=APOBR PE=1 SV=2	APOBR APOB48R	High	0	365.086	48.1618	40	989	40	1088	114.805	4.4	Methylthio [C844; C895]	1728.41	40	140494	40
P02655	Apolipoprotein C-II	Apolipoprotein C-II OS=Homo sapiens GN=APOC2 PE=1 SV=1	APOC2 APC2	High	0	15.6474	38.6139	3	68	3	101	11.277	4.72		105.579	3	7869.19	3
P05090	Apolipoprotein D	Apolipoprotein D OS=Homo sapiens GN=APOD PE=1 SV=1	APOD	High	0	23.5058	26.9841	5	93	5	189	21.262	5.15	Methylthio [C185]	147.719	5	11339.5	5
P02649	Apolipoprotein E	Apolipoprotein E OS=Homo sapiens GN=APOE PE=1 SV=1	APOE	High	0	130.956	47.6341	18	423	18	317	36.132	5.73	Methylthio [C130]	779.178	18	58979.3	18
Q9BQE5	Apolipoprotein L2	Apolipoprotein L2 OS=Homo sapiens GN=APOL2 PE=1 SV=1	APOL2	High	0	43.3164	18.9911	9	163	9	337	37.069	6.74		257.751	9	18642	9
Q07812	Apoptosis regulator BAX	Apoptosis regulator BAX OS=Homo sapiens GN=BAX PE=1 SV=1	BAX BCL2L4	High	0	46.3194	26.0417	5	102	5	192	21.171	5.22		195.607	5	16317	5
Q9ULZ3	Apoptosis-associated speck-like protein containing a CARD	Apoptosis-associated speck-like protein containing a CARD OS=Homo sapiens GN=PYCARD PE=1 SV=2	PYCARD ASC CARD5 TMS1	High	0	38.4772	38.4615	7	140	7	195	21.613	6.34		210.972	7	16009.4	7
O95831	Apoptosis-inducing factor 1, mitochondrial	Apoptosis-inducing factor 1, mitochondrial OS=Homo sapiens GN=AIFM1 PE=1 SV=1	AIFM1 AIF PDCD8	High	0	156.148	41.925	23	507	23	613	66.859	8.95		763.731	23	62524	23
P09917	Arachidonate 5-lipoxygenase	Arachidonate 5-lipoxygenase OS=Homo sapiens GN=ALOX5 PE=1 SV=2	ALOX5 LOG5	High	0	227.905	45.6973	29	1113	29	674	77.933	5.77	Methylthio [C100; C265; C450]	1646.25	29	132121	29
P20292	Arachidonate 5-lipoxygenase-activating protein	Arachidonate 5-lipoxygenase-activating protein OS=Homo sapiens GN=ALOX5AP PE=1 SV=2	ALOX5AP FLAP	High	0	46.7644	44.7205	6	367	6	161	18.145	8.44		552.205	6	41247.1	6
P54136	Arginine--tRNA ligase, cytoplasmic	Arginine--tRNA ligase, cytoplasmic OS=Homo sapiens GN=RARS PE=1 SV=2	RARS	High	0	112.67	39.3939	23	282	23	660	75.331	6.68	Methylthio [C369; C638]	417.247	23	34213.8	23
P00505	Aspartate aminotransferase, mitochondrial	Aspartate aminotransferase, mitochondrial OS=Homo sapiens GN=GOT2 PE=1 SV=3	GOT2	High	0	140.136	49.0698	22	625	22	430	47.487	9.01	Methylthio [C106; C187; C295]	1023.38	22	73799.7	22
P14868	Aspartate--tRNA ligase, cytoplasmic	Aspartate--tRNA ligase, cytoplasmic OS=Homo sapiens GN=DARS PE=1 SV=2	DARS PIG40	High	0	78.9483	40.9182	18	239	18	501	57.1	6.55		361.513	18	25253.6	18
Q6PI48	Aspartate--tRNA ligase, mitochondrial	Aspartate--tRNA ligase, mitochondrial OS=Homo sapiens GN=DARS2 PE=1 SV=1	DARS2	High	0	77.3764	30.5426	17	161	16	645	73.516	8.02	Methylthio [C371; C459]	271.815	17	19523.3	17
Q12797	Aspartyl/asparaginyl beta-hydroxylase	Aspartyl/asparaginyl beta-hydroxylase OS=Homo sapiens GN=ASPH PE=1 SV=3	ASPH BAH	High	0	97.5883	25.9894	18	320	18	758	85.809	5.01	Methylthio [C384]	550.886	18	41104.6	18
Q6DD88	Atlastin-3	Atlastin-3 OS=Homo sapiens GN=ATL3 PE=1 SV=1	ATL3	High	0	223.176	56.0074	24	830	24	541	60.503	5.66	Methylthio [C429]	1431.37	24	106656	24
P24539	ATP synthase F	ATP synthase F(0) complex subunit B1, mitochondrial OS=Homo sapiens GN=ATP5F1 PE=1 SV=2	ATP5F1	High	0	93.3469	39.0625	12	607	12	256	28.89	9.36		872.791	12	65536	12
P25705	ATP synthase subunit alpha, mitochondrial	ATP synthase subunit alpha, mitochondrial OS=Homo sapiens GN=ATP5A1 PE=1 SV=1	ATP5A1 ATP5A ATP5AL2 ATPM	High	0	445.459	67.6311	43	4004	43	553	59.714	9.13	Methylthio [C244]	6561.18	43	518216	43
P06576	ATP synthase subunit beta, mitochondrial	ATP synthase subunit beta, mitochondrial OS=Homo sapiens GN=ATP5B PE=1 SV=3	ATP5B ATPMB ATPSB	High	0	545.703	76.5595	30	5104	30	529	56.525	5.4		8169.63	30	667015	30
O75947	ATP synthase subunit d, mitochondrial	ATP synthase subunit d, mitochondrial OS=Homo sapiens GN=ATP5H PE=1 SV=3	ATP5H My032	High	0	112.489	86.3354	15	748	15	161	18.479	5.3	Methylthio [C101]	1146.17	15	87532.3	15
P30049	ATP synthase subunit delta, mitochondrial	ATP synthase subunit delta, mitochondrial OS=Homo sapiens GN=ATP5D PE=1 SV=2	ATP5D	High	0	29.5369	17.2619	3	305	3	168	17.479	5.49		518.334	3	42791.3	3
P56385	ATP synthase subunit e, mitochondrial	ATP synthase subunit e, mitochondrial OS=Homo sapiens GN=ATP5I PE=1 SV=2	ATP5I ATP5K	High	0	61.2091	62.3188	5	706	5	69	7.928	9.35		693.512	4	100844	5
P56134	ATP synthase subunit f, mitochondrial	ATP synthase subunit f, mitochondrial OS=Homo sapiens GN=ATP5J2 PE=1 SV=3	ATP5J2 ATP5JL	High	0	21.0283	31.9149	3	150	2	94	10.911	9.67		254.555	3	18310	3
O75964	ATP synthase subunit g, mitochondrial	ATP synthase subunit g, mitochondrial OS=Homo sapiens GN=ATP5L PE=1 SV=3	ATP5L	High	0	52.0074	53.3981	6	432	6	103	11.421	9.64		820.493	6	62713.4	6
P36542	ATP synthase subunit gamma, mitochondrial	ATP synthase subunit gamma, mitochondrial OS=Homo sapiens GN=ATP5C1 PE=1 SV=1	ATP5C1 ATP5C ATP5CL1	High	0	111.093	38.9262	15	677	15	298	32.975	9.22	Methylthio [C103]	1009.42	15	75632.8	15
P48047	ATP synthase subunit O, mitochondrial	ATP synthase subunit O, mitochondrial OS=Homo sapiens GN=ATP5O PE=1 SV=1	ATP5O ATPO	High	0	152.257	69.9531	12	1317	12	213	23.263	9.96	Methylthio [C141]	2244.35	12	180081	12
P18859	ATP synthase-coupling factor 6, mitochondrial	ATP synthase-coupling factor 6, mitochondrial OS=Homo sapiens GN=ATP5J PE=1 SV=1	ATP5J ATP5A ATPM	High	0	76.5415	62.037	8	394	8	108	12.58	9.52		659.598	8	52395.1	8
Q9NVI7	ATPase family AAA domain-containing protein 3A	ATPase family AAA domain-containing protein 3A OS=Homo sapiens GN=ATAD3A PE=1 SV=2	ATAD3A	High	0	93.2898	31.5457	16	354	9	634	71.325	8.98		594.505	16	41787.5	16
Q9UII2	ATPase inhibitor, mitochondrial	ATPase inhibitor, mitochondrial OS=Homo sapiens GN=ATPIF1 PE=1 SV=1	ATPIF1 ATPI	High	0	34.5691	33.9623	7	163	7	106	12.241	9.35		249.3	7	19502.4	7
Q9NRK6	ATP-binding cassette sub-family B member 10, mitochondrial	ATP-binding cassette sub-family B member 10, mitochondrial OS=Homo sapiens GN=ABCB10 PE=1 SV=2	ABCB10	High	0	40.7467	11.6531	9	108	8	738	79.098	9.85		161.9	9	12279.5	9
P33897	ATP-binding cassette sub-family D member 1	ATP-binding cassette sub-family D member 1 OS=Homo sapiens GN=ABCD1 PE=1 SV=2	ABCD1 ALD	High	0	66.1978	17.5839	10	126	10	745	82.885	8.95		230.07	10	17846.2	10
P53396	ATP-citrate synthase	ATP-citrate synthase OS=Homo sapiens GN=ACLY PE=1 SV=3	ACLY	High	0	75.9316	17.0754	18	128	18	1101	120.762	7.33		182.387	18	12665.1	18
P17858	ATP-dependent 6-phosphofructokinase, liver type	ATP-dependent 6-phosphofructokinase, liver type OS=Homo sapiens GN=PFKL PE=1 SV=6	PFKL	High	0	76.16	23.8462	14	211	12	780	84.964	7.5		379.101	14	27896.2	14
Q16740	ATP-dependent Clp protease proteolytic subunit, mitochondrial	ATP-dependent Clp protease proteolytic subunit, mitochondrial OS=Homo sapiens GN=CLPP PE=1 SV=1	CLPP	High	0	46.3181	36.8231	8	145	8	277	30.161	8.09		187.821	8	15711.9	8
Q08211	ATP-dependent RNA helicase A	ATP-dependent RNA helicase A OS=Homo sapiens GN=DHX9 PE=1 SV=4	DHX9 DDX9 LKP NDH2	High	0	144.652	23.0709	25	372	25	1270	140.869	6.84		617.754	25	44258.4	24
Q92499	ATP-dependent RNA helicase DDX1	ATP-dependent RNA helicase DDX1 OS=Homo sapiens GN=DDX1 PE=1 SV=2	DDX1	High	0	58.7003	22.2973	14	149	14	740	82.38	7.23	Methylthio [C571]	227.758	14	16985.1	14
O00571	ATP-dependent RNA helicase DDX3X	ATP-dependent RNA helicase DDX3X OS=Homo sapiens GN=DDX3X PE=1 SV=3	DDX3X DBX DDX3	High	0	116.347	37.9154	24	383	23	662	73.198	7.18		609.951	24	46455.4	24
Q8NI60	Atypical kinase ADCK3, mitochondrial	Atypical kinase ADCK3, mitochondrial OS=Homo sapiens GN=ADCK3 PE=1 SV=1	ADCK3 CABC1 PP265	High	0	31.1991	7.57342	4	72	4	647	71.904	6.99		124.791	4	9938.57	4
P35613	Basigin	Basigin OS=Homo sapiens GN=BSG PE=1 SV=2	BSG UNQ6505/PRO21383	High	0	66.2683	23.3766	9	311	9	385	42.174	5.66		508.105	9	42705.4	9
P51572	B-cell receptor-associated protein 31	B-cell receptor-associated protein 31 OS=Homo sapiens GN=BCAP31 PE=1 SV=3	BCAP31 BAP31 DXS1357E	High	0	215.258	59.3496	21	1451	21	246	27.974	8.44		2514.59	21	209200	21
Q9BXK5	Bcl-2-like protein 13	Bcl-2-like protein 13 OS=Homo sapiens GN=BCL2L13 PE=1 SV=1	BCL2L13 MIL1 CD003	High	0	84.9595	32.7835	12	254	12	485	52.691	4.44		407.775	12	31850.1	12
P15291	Beta-1,4-galactosyltransferase 1	Beta-1,4-galactosyltransferase 1 OS=Homo sapiens GN=B4GALT1 PE=1 SV=5	B4GALT1 GGTB2	High	0.000665779	8.00909	10.0503	3	49	3	398	43.892	8.65		64.1121	3	4736.33	3
P61769	Beta-2-microglobulin [Cleaved into: Beta-2-microglobulin form pI 5.3]	Beta-2-microglobulin OS=Homo sapiens GN=B2M PE=1 SV=1	B2M CDABP0092 HDCMA22P	High	0	50.0358	62.1849	7	302	7	119	13.706	6.52	Methylthio [C45; C100]	532.006	7	38200.2	7
P16278	Beta-galactosidase	Beta-galactosidase OS=Homo sapiens GN=GLB1 PE=1 SV=2	GLB1 ELNR1	High	0	46.9306	10.0443	7	124	7	677	76.027	6.57		180.4	7	15345.6	7
P08236	Beta-glucuronidase	Beta-glucuronidase OS=Homo sapiens GN=GUSB PE=1 SV=2	GUSB	High	0	134.577	29.3395	20	634	20	651	74.685	7.02	Methylthio [C38]	934.994	20	69787.3	20
P06865	Beta-hexosaminidase subunit alpha	Beta-hexosaminidase subunit alpha OS=Homo sapiens GN=HEXA PE=1 SV=2	HEXA	High	0	100.917	33.2703	17	693	16	529	60.664	5.16		1036.47	17	79048	17
P07686	Beta-hexosaminidase subunit beta	Beta-hexosaminidase subunit beta OS=Homo sapiens GN=HEXB PE=1 SV=3	HEXB HCC7	High	0	153.265	40.2878	23	848	22	556	63.071	6.76		1224.76	23	94459.6	23
P07814	Bifunctional glutamate/proline--tRNA ligase	Bifunctional glutamate/proline--tRNA ligase OS=Homo sapiens GN=EPRS PE=1 SV=5	EPRS GLNS PARS QARS QPRS PIG32	High	0	161.462	23.7434	32	295	32	1512	170.483	7.33	Methylthio [C1377]	428.804	32	34142	31
P53004	Biliverdin reductase A	Biliverdin reductase A OS=Homo sapiens GN=BLVRA PE=1 SV=2	BLVRA BLVR BVR	High	0	23.2792	17.2297	5	73	5	296	33.407	6.44		109.041	5	8400.25	5
P78537	Biogenesis of lysosome-related organelles complex 1 subunit 1	Biogenesis of lysosome-related organelles complex 1 subunit 1 OS=Homo sapiens GN=BLOC1S1 PE=1 SV=2	BLOC1S1 BLOS1 GCN5L1 RT14	High	0	22.4395	33.9869	5	90	5	153	17.252	9.33		145.575	5	11096.9	5
Q9Y6X5	Bis	Bis(5'-adenosyl)-triphosphatase ENPP4 OS=Homo sapiens GN=ENPP4 PE=1 SV=3	ENPP4 KIAA0879 NPP4	High	0	39.5018	13.6865	7	134	7	453	51.608	6.15		211.957	7	16510	7
Q8TDL5	BPI fold-containing family B member 1	BPI fold-containing family B member 1 OS=Homo sapiens GN=BPIFB1 PE=1 SV=1	BPIFB1 C20orf114 LPLUNC1 UNQ706/PRO1357	High	0	165.889	51.8595	19	742	19	484	52.408	7.23		1130.02	19	91431.4	19
Q96CX2	BTB/POZ domain-containing protein KCTD12	BTB/POZ domain-containing protein KCTD12 OS=Homo sapiens GN=KCTD12 PE=1 SV=1	KCTD12 C13orf2 KIAA1778 PFET1	High	0	35.7758	17.2308	4	76	4	325	35.679	5.64		125.696	4	9859.28	4
P11586	C-1-tetrahydrofolate synthase, cytoplasmic	C-1-tetrahydrofolate synthase, cytoplasmic OS=Homo sapiens GN=MTHFD1 PE=1 SV=3	MTHFD1 MTHFC MTHFD	High	0	127.759	28.6631	24	340	24	935	101.495	7.3	Methylthio [C408]	533.025	24	41328.6	24
P21730	C5a anaphylatoxin chemotactic receptor 1	C5a anaphylatoxin chemotactic receptor 1 OS=Homo sapiens GN=C5AR1 PE=1 SV=2	C5AR1 C5AR C5R1	High	0	12.5524	7.42857	3	75	3	350	39.31	9.01		117.677	3	7648.72	3
O75844	CAAX prenyl protease 1 homolog	CAAX prenyl protease 1 homolog OS=Homo sapiens GN=ZMPSTE24 PE=1 SV=2	ZMPSTE24 FACE1 STE24	High	0	76.5267	21.8947	11	278	11	475	54.778	7.49		442.418	11	36240.4	11
Q99653	Calcineurin B homologous protein 1	Calcineurin B homologous protein 1 OS=Homo sapiens GN=CHP1 PE=1 SV=3	CHP1 CHP	High	0	50.7253	60	10	178	10	195	22.442	5.1		343.098	10	24904.9	10
Q8NE86	Calcium uniporter protein, mitochondrial	Calcium uniporter protein, mitochondrial OS=Homo sapiens GN=MCU PE=1 SV=1	MCU C10orf42 CCDC109A	High	0	33.3631	23.0769	7	90	7	351	39.842	8.65	Methylthio [C97]	145.278	7	10509.1	7
Q9UJS0	Calcium-binding mitochondrial carrier protein Aralar2	Calcium-binding mitochondrial carrier protein Aralar2 OS=Homo sapiens GN=SLC25A13 PE=1 SV=2	SLC25A13 ARALAR2	High	0	115.793	36	19	374	15	675	74.129	8.62		623.577	19	48463	19
Q6NUK1	Calcium-binding mitochondrial carrier protein SCaMC-1	Calcium-binding mitochondrial carrier protein SCaMC-1 OS=Homo sapiens GN=SLC25A24 PE=1 SV=2	SLC25A24 APC1 MCSC1 SCAMC1	High	0	319.043	63.9413	34	2008	34	477	53.32	6.33	Methylthio [C330]	2986.64	34	236238	34
Q13557	Calcium/calmodulin-dependent protein kinase type II subunit delta	Calcium/calmodulin-dependent protein kinase type II subunit delta OS=Homo sapiens GN=CAMK2D PE=1 SV=3	CAMK2D CAMKD	High	0	28.5137	12.4248	6	63	6	499	56.334	7.25		91.4081	6	7450.44	6
P62158	Calmodulin	Calmodulin OS=Homo sapiens GN=CALM1 PE=1 SV=2	CALM1 CALM CAM CAM1; CALM2 CAM2 CAMB; CALM3 CALML2 CAM3 CAMC CAMIII	High	0	54.1145	40.2685	7	244	7	149	16.827	4.22		489.823	7	39169.5	7
P27824	Calnexin	Calnexin OS=Homo sapiens GN=CANX PE=1 SV=2	CANX	High	0	325.71	42.9054	39	2132	39	592	67.526	4.6		3630.16	39	276432	39
P04632	Calpain small subunit 1	Calpain small subunit 1 OS=Homo sapiens GN=CAPNS1 PE=1 SV=1	CAPNS1 CAPN4 CAPNS	High	0	47.6157	44.0299	7	259	7	268	28.298	5.2		403.32	7	31124.1	7
P07384	Calpain-1 catalytic subunit	Calpain-1 catalytic subunit OS=Homo sapiens GN=CAPN1 PE=1 SV=1	CAPN1 CANPL1 PIG30	High	0	94.8083	31.0924	18	313	18	714	81.838	5.67	Methylthio [C590]	505.843	18	39306.7	18
P17655	Calpain-2 catalytic subunit	Calpain-2 catalytic subunit OS=Homo sapiens GN=CAPN2 PE=1 SV=6	CAPN2 CANPL2	High	0	52.2923	22.1429	12	151	12	700	79.945	4.98	Methylthio [C82; C240; C640]	197.766	12	15257	12
P20810	Calpastatin	Calpastatin OS=Homo sapiens GN=CAST PE=1 SV=4	CAST	High	0	95.3017	24.435	15	277	15	708	76.526	5.07	Methylthio [C408]	448.971	15	37292.7	14
Q99439	Calponin-2	Calponin-2 OS=Homo sapiens GN=CNN2 PE=1 SV=4	CNN2	High	0	42.7602	26.2136	7	165	7	309	33.675	7.33		266.58	7	22783.4	7
P27797	Calreticulin	Calreticulin OS=Homo sapiens GN=CALR PE=1 SV=1	CALR CRTC	High	0	233.555	70.024	26	2053	26	417	48.112	4.44	Methylthio [C105; C137]	3147.01	26	242784	26
O43852	Calumenin	Calumenin OS=Homo sapiens GN=CALU PE=1 SV=2	CALU	High	0	122.175	60.6349	18	394	18	315	37.084	4.64		616.074	18	47359.4	18
P10644	cAMP-dependent protein kinase type I-alpha regulatory subunit	cAMP-dependent protein kinase type I-alpha regulatory subunit OS=Homo sapiens GN=PRKAR1A PE=1 SV=1	PRKAR1A PKR1 PRKAR1 TSE1	High	0	81.3284	37.7953	12	241	10	381	42.955	5.35		407.513	12	30643.3	12
P13861	cAMP-dependent protein kinase type II-alpha regulatory subunit	cAMP-dependent protein kinase type II-alpha regulatory subunit OS=Homo sapiens GN=PRKAR2A PE=1 SV=2	PRKAR2A PKR2 PRKAR2	High	0	39.5966	20.7921	7	74	7	404	45.49	5.07		133.632	7	9558.56	7
Q14444	Caprin-1	Caprin-1 OS=Homo sapiens GN=CAPRIN1 PE=1 SV=2	CAPRIN1 GPIAP1 GPIP137 M11S1 RNG105	High	0	39.9161	11.4245	10	98	10	709	78.318	5.25		137.366	10	13034.4	10
P16152	Carbonyl reductase [NADPH] 1	Carbonyl reductase [NADPH] 1 OS=Homo sapiens GN=CBR1 PE=1 SV=3	CBR1 CBR CRN SDR21C1	High	0	47.3658	29.6029	7	136	7	277	30.356	8.32		226.298	7	17053.2	7
P06731	Carcinoembryonic antigen-related cell adhesion molecule 5	Carcinoembryonic antigen-related cell adhesion molecule 5 OS=Homo sapiens GN=CEACAM5 PE=1 SV=3	CEACAM5 CEA	High	0	9.74393	4.2735	2	48	2	702	76.747	5.92		72.7864	2	4989.26	2
P40199	Carcinoembryonic antigen-related cell adhesion molecule 6	Carcinoembryonic antigen-related cell adhesion molecule 6 OS=Homo sapiens GN=CEACAM6 PE=1 SV=3	CEACAM6 NCA	High	0	50.2626	20.3488	5	277	5	344	37.172	5.82		494.872	5	37337.2	5
P50416	Carnitine O-palmitoyltransferase 1, liver isoform	Carnitine O-palmitoyltransferase 1, liver isoform OS=Homo sapiens GN=CPT1A PE=1 SV=2	CPT1A CPT1	High	0	107.835	28.5899	18	367	18	773	88.311	8.65		627.664	18	47855.3	18
P23786	Carnitine O-palmitoyltransferase 2, mitochondrial	Carnitine O-palmitoyltransferase 2, mitochondrial OS=Homo sapiens GN=CPT2 PE=1 SV=2	CPT2 CPT1	High	0	167.594	46.9605	28	650	28	658	73.73	8.18	Methylthio [C84; C445; C535; C639]	1001.2	28	77120.8	28
Q9H078	Caseinolytic peptidase B protein homolog	Caseinolytic peptidase B protein homolog OS=Homo sapiens GN=CLPB PE=1 SV=1	CLPB HSP78 SKD3	High	0	85.4835	24.4696	15	237	15	707	78.68	9.01		424.049	15	32832.7	15
Q9BXW7	Cat eye syndrome critical region protein 5	Cat eye syndrome critical region protein 5 OS=Homo sapiens GN=CECR5 PE=1 SV=1	CECR5	High	0	34.7536	27.6596	8	81	8	423	46.292	8.13	Methylthio [C109]	133.789	8	9503.43	8
P04040	Catalase	Catalase OS=Homo sapiens GN=CAT PE=1 SV=3	CAT	High	0	281.406	58.444	28	1567	28	527	59.719	7.39	Methylthio [C377; C460]	2481.02	28	189838	28
P21964	Catechol O-methyltransferase	Catechol O-methyltransferase OS=Homo sapiens GN=COMT PE=1 SV=2	COMT	High	0	166.97	57.5646	18	807	18	271	30.018	5.47	Methylthio [C119; C145; C207; C223]	1241.8	18	102711	18
P07858	Cathepsin B	Cathepsin B OS=Homo sapiens GN=CTSB PE=1 SV=3	CTSB CPSB	High	0	110.516	40.118	14	622	14	339	37.797	6.3	Methylthio [C59; C93; C211; C319]	818.349	14	66887.3	14
P07339	Cathepsin D	Cathepsin D OS=Homo sapiens GN=CTSD PE=1 SV=1	CTSD CPSD	High	0	344.183	66.9903	26	6065	26	412	44.524	6.54	Methylthio [C117; C286; C290; C329; C366]	7731.97	26	654958	26
P07711	Cathepsin L1	Cathepsin L1 OS=Homo sapiens GN=CTSL PE=1 SV=2	CTSL CTSL1	High	0	52.1409	21.021	6	331	6	333	37.54	5.45	Methylthio [C322]	427.216	6	35223.8	6
P25774	Cathepsin S	Cathepsin S OS=Homo sapiens GN=CTSS PE=1 SV=3	CTSS	High	0	57.8101	34.4411	11	359	11	331	37.471	8.34	Methylthio [C126; C170; C320]	494.398	11	34605.8	11
Q9UBR2	Cathepsin Z	Cathepsin Z OS=Homo sapiens GN=CTSZ PE=1 SV=1	CTSZ	High	0	54.3608	19.1419	6	324	6	303	33.846	7.11	Methylthio [C296]	531.955	6	42929	6
P20645	Cation-dependent mannose-6-phosphate receptor	Cation-dependent mannose-6-phosphate receptor OS=Homo sapiens GN=M6PR PE=1 SV=1	M6PR MPR46 MPRD	High	0	88.2479	33.574	9	310	9	277	30.973	5.83	Methylthio [C32; C132; C145]	563.358	9	43014.1	9
P16070	CD44 antigen	CD44 antigen OS=Homo sapiens GN=CD44 PE=1 SV=3	CD44 LHR MDU2 MDU3 MIC4	High	0	93.1725	13.2075	10	746	10	742	81.487	5.33	Methylthio [C53; C77]	1166.82	10	94543	10
P08962	CD63 antigen	CD63 antigen OS=Homo sapiens GN=CD63 PE=1 SV=2	CD63 MLA1 TSPAN30	High	0	24.2807	12.605	4	108	4	238	25.619	7.81	Methylthio [C191]	158.371	4	13285.7	4
P21926	CD9 antigen	CD9 antigen OS=Homo sapiens GN=CD9 PE=1 SV=4	CD9 MIC3 TSPAN29 GIG2	High	0	25.3319	14.4737	4	203	4	228	25.399	7.15		380.191	4	26688.6	4
Q9NZ45	CDGSH iron-sulfur domain-containing protein 1	CDGSH iron-sulfur domain-containing protein 1 OS=Homo sapiens GN=CISD1 PE=1 SV=1	CISD1 C10orf70 ZCD1 MDS029	High	0	32.8718	34.2593	3	103	3	108	12.191	9.09		168.004	3	12701	3
Q8N5K1	CDGSH iron-sulfur domain-containing protein 2	CDGSH iron-sulfur domain-containing protein 2 OS=Homo sapiens GN=CISD2 PE=1 SV=1	CISD2 CDGSH2 ERIS ZCD2	High	0	46.4926	47.4074	7	339	7	135	15.268	9.61	Methylthio [C92]	555.06	6	42418.2	7
Q96JB5	CDK5 regulatory subunit-associated protein 3	CDK5 regulatory subunit-associated protein 3 OS=Homo sapiens GN=CDK5RAP3 PE=1 SV=2	CDK5RAP3 IC53 LZAP MSTP016 OK/SW-cl.114 PP1553	High	0	102.137	32.8063	18	254	18	506	56.885	4.75	Methylthio [C150]	400.495	18	31965.8	18
O14735	CDP-diacylglycerol--inositol 3-phosphatidyltransferase	CDP-diacylglycerol--inositol 3-phosphatidyltransferase OS=Homo sapiens GN=CDIPT PE=1 SV=1	CDIPT PIS PIS1	High	0	27.1032	15.9624	3	93	3	213	23.523	8.03		149.676	3	11095.8	3
Q8N163	Cell cycle and apoptosis regulator protein 2	Cell cycle and apoptosis regulator protein 2 OS=Homo sapiens GN=CCAR2 PE=1 SV=2	CCAR2 DBC1 KIAA1967	High	0	63.6834	17.5515	13	100	13	923	102.838	5.22		155.974	13	11644	13
Q9NV96	Cell cycle control protein 50A	Cell cycle control protein 50A OS=Homo sapiens GN=TMEM30A PE=1 SV=1	TMEM30A C6orf67 CDC50A	High	0	15.4046	5.81717	3	56	3	361	40.658	8.59		93.3975	3	6285.1	3
P60953	Cell division control protein 42 homolog	Cell division control protein 42 homolog OS=Homo sapiens GN=CDC42 PE=1 SV=2	CDC42	High	0	71.5615	57.0681	9	381	8	191	21.245	6.55	Methylthio [C6; C81; C105; C157]	588.948	9	45736.8	9
Q9H444	Charged multivesicular body protein 4b	Charged multivesicular body protein 4b OS=Homo sapiens GN=CHMP4B PE=1 SV=1	CHMP4B C20orf178 SHAX1	High	0	52.0306	32.1429	7	157	7	224	24.935	4.82		267.239	7	18583.4	7
Q9BWS9	Chitinase domain-containing protein 1	Chitinase domain-containing protein 1 OS=Homo sapiens GN=CHID1 PE=1 SV=1	CHID1 GL008 PSEC0104 SB139	High	0	60.0861	32.57	10	198	10	393	44.912	8.63		280.366	10	21821.3	10
Q9BT22	Chitobiosyldiphosphodolichol beta-mannosyltransferase	Chitobiosyldiphosphodolichol beta-mannosyltransferase OS=Homo sapiens GN=ALG1 PE=1 SV=2	ALG1 HMAT1 HMT1 PSEC0061 UNQ861/PRO1870	High	0	27.9602	12.7155	5	130	5	464	52.484	7.23		208.993	5	15425.2	5
Q13231	Chitotriosidase-1	Chitotriosidase-1 OS=Homo sapiens GN=CHIT1 PE=1 SV=1	CHIT1	High	0	26.704	15.8798	6	66	6	466	51.648	6.96		92.8651	6	7188.82	6
O00299	Chloride intracellular channel protein 1	Chloride intracellular channel protein 1 OS=Homo sapiens GN=CLIC1 PE=1 SV=4	CLIC1 G6 NCC27	High	0	39.7743	39.0041	7	140	7	241	26.906	5.17		186.809	7	15400.5	7
Q8NE62	Choline dehydrogenase, mitochondrial	Choline dehydrogenase, mitochondrial OS=Homo sapiens GN=CHDH PE=1 SV=2	CHDH	High	0	68.6129	25.9259	13	239	13	594	65.317	8.28	Methylthio [C242]	407.096	13	28910.5	13
Q9Y6K0	Choline/ethanolaminephosphotransferase 1	Choline/ethanolaminephosphotransferase 1 OS=Homo sapiens GN=CEPT1 PE=1 SV=1	CEPT1 PRO1101	High	0	17.6849	6.49038	2	57	2	416	46.523	8.21		82.4922	2	6270.58	2
O75390	Citrate synthase, mitochondrial	Citrate synthase, mitochondrial OS=Homo sapiens GN=CS PE=1 SV=2	CS	High	0	197.477	40.5579	18	1779	18	466	51.68	8.32	Methylthio [C101]	2729.37	18	210806	18
Q00610	Clathrin heavy chain 1	Clathrin heavy chain 1 OS=Homo sapiens GN=CLTC PE=1 SV=5	CLTC CLH17 CLTCL2 KIAA0034	High	0	629.006	52.1791	72	2910	72	1675	191.493	5.69	Methylthio [C459; C491; C617; C736; C753; C870; C918; C1102; C1528]	4988.48	72	359145	71
Q14677	Clathrin interactor 1	Clathrin interactor 1 OS=Homo sapiens GN=CLINT1 PE=1 SV=1	CLINT1 ENTH EPN4 EPNR KIAA0171	High	0	83.6572	26.4	15	201	15	625	68.216	6.42		353.563	15	26279.4	15
P09496	Clathrin light chain A	Clathrin light chain A OS=Homo sapiens GN=CLTA PE=1 SV=1	CLTA	High	0	60.4185	24.5968	11	485	11	248	27.06	4.51	Methylthio [C218]	798.737	11	55391.4	11
P09497	Clathrin light chain B	Clathrin light chain B OS=Homo sapiens GN=CLTB PE=1 SV=1	CLTB	High	0	39.1882	24.4541	9	259	9	229	25.175	4.64		410.955	9	29594	9
O43809	Cleavage and polyadenylation specificity factor subunit 5	Cleavage and polyadenylation specificity factor subunit 5 OS=Homo sapiens GN=NUDT21 PE=1 SV=1	NUDT21 CFIM25 CPSF25 CPSF5	High	0	41.3395	56.3877	10	149	10	227	26.211	8.82		197.07	10	15974.8	9
Q14019	Coactosin-like protein	Coactosin-like protein OS=Homo sapiens GN=COTL1 PE=1 SV=3	COTL1 CLP	High	0	60.042	71.831	11	268	11	142	15.935	5.67	Methylthio [C52]	424.645	11	33875	11
P53621	Coatomer subunit alpha	Coatomer subunit alpha OS=Homo sapiens GN=COPA PE=1 SV=2	COPA	High	0	192.048	30.6373	34	744	34	1224	138.258	7.66		1231.4	34	93535.2	34
P53618	Coatomer subunit beta	Coatomer subunit beta OS=Homo sapiens GN=COPB1 PE=1 SV=3	COPB1 COPB MSTP026	High	0	153.656	29.6957	24	445	24	953	107.074	6.05	Methylthio [C102]	785.207	24	59231.1	24
P35606	Coatomer subunit beta'	Coatomer subunit beta' OS=Homo sapiens GN=COPB2 PE=1 SV=2	COPB2	High	0	112.068	27.7042	23	373	23	906	102.422	5.27		562.435	23	43158	22
P48444	Coatomer subunit delta	Coatomer subunit delta OS=Homo sapiens GN=ARCN1 PE=1 SV=1	ARCN1 COPD	High	0	92.0085	27.2016	16	272	16	511	57.174	6.21	Methylthio [C286]	423.058	16	32156.2	16
Q9Y678	Coatomer subunit gamma-1	Coatomer subunit gamma-1 OS=Homo sapiens GN=COPG1 PE=1 SV=1	COPG1 COPG	High	0	116.196	26.5446	18	392	17	874	97.655	5.47	Methylthio [C97; C296]	586.281	18	45797.2	18
P61923	Coatomer subunit zeta-1	Coatomer subunit zeta-1 OS=Homo sapiens GN=COPZ1 PE=1 SV=1	COPZ1 COPZ CGI-120 HSPC181	High	0	43.6875	54.8023	7	138	7	177	20.185	4.81		200.325	7	16165.8	7
Q96EY8	Cob	Cob(I)yrinic acid a,c-diamide adenosyltransferase, mitochondrial OS=Homo sapiens GN=MMAB PE=1 SV=1	MMAB	High	0	27.6639	22.4	5	99	5	250	27.371	8.6		180.39	5	13297.9	5
P23528	Cofilin-1	Cofilin-1 OS=Homo sapiens GN=CFL1 PE=1 SV=3	CFL1 CFL	High	0	124.937	77.7108	18	540	18	166	18.491	8.09	Methylthio [C39; C80; C139]	873.506	18	65656	18
O60826	Coiled-coil domain-containing protein 22	Coiled-coil domain-containing protein 22 OS=Homo sapiens GN=CCDC22 PE=1 SV=1	CCDC22 CXorf37 JM1	High	0	95.9813	31.1005	15	345	15	627	70.712	6.74		498.055	15	38366.2	15
Q96A33	Coiled-coil domain-containing protein 47	Coiled-coil domain-containing protein 47 OS=Homo sapiens GN=CCDC47 PE=1 SV=1	CCDC47 GK001 MSTP041 PSEC0077	High	0	90.3783	26.501	12	267	12	483	55.838	4.87		375.001	12	31265.5	12
Q9GZT6	Coiled-coil domain-containing protein 90B, mitochondrial	Coiled-coil domain-containing protein 90B, mitochondrial OS=Homo sapiens GN=CCDC90B PE=1 SV=2	CCDC90B CUA003 MDS011 MDS025	High	0	35.2101	25.9843	9	76	9	254	29.487	7.55		111.395	9	8319.05	9
Q567U6	Coiled-coil domain-containing protein 93	Coiled-coil domain-containing protein 93 OS=Homo sapiens GN=CCDC93 PE=1 SV=2	CCDC93	High	0	117.228	40.8875	23	215	23	631	73.152	8.15		354.147	22	26961.9	23
Q9GZQ3	COMM domain-containing protein 5	COMM domain-containing protein 5 OS=Homo sapiens GN=COMMD5 PE=1 SV=1	COMMD5 HT002	High	0	43.5234	38.3929	7	112	7	224	24.655	7.02		186.275	7	14793.6	7
P02746	Complement C1q subcomponent subunit B	Complement C1q subcomponent subunit B OS=Homo sapiens GN=C1QB PE=1 SV=3	C1QB	High	0	29.618	18.1818	5	112	5	253	26.704	8.63	Methylthio [C181]	168.971	5	12479.6	5
P02747	Complement C1q subcomponent subunit C	Complement C1q subcomponent subunit C OS=Homo sapiens GN=C1QC PE=1 SV=3	C1QC C1QG	High	0.00240168	6.12743	11.0204	2	54	2	245	25.757	8.41		84.622	2	5524.97	2
Q9NZB2	Constitutive coactivator of PPAR-gamma-like protein 1	Constitutive coactivator of PPAR-gamma-like protein 1 OS=Homo sapiens GN=FAM120A PE=1 SV=2	FAM120A C9orf10 KIAA0183 OSSA	High	0	65.9777	13.5957	12	104	12	1118	121.811	8.88		161.977	11	14226.5	12
O75367	Core histone macro-H2A.1	Core histone macro-H2A.1 OS=Homo sapiens GN=H2AFY PE=1 SV=4	H2AFY MACROH2A1	High	0	53.4989	41.9355	11	211	11	372	39.592	9.79		345.811	11	24468.3	11
Q9BR76	Coronin-1B	Coronin-1B OS=Homo sapiens GN=CORO1B PE=1 SV=1	CORO1B	High	0	57.1158	27.6074	12	183	12	489	54.2	5.88	Methylthio [C25; C345]	288.531	12	21397.1	12
Q9ULV4	Coronin-1C	Coronin-1C OS=Homo sapiens GN=CORO1C PE=1 SV=1	CORO1C CRN2 CRNN4	High	0	194.078	44.0928	26	1032	25	474	53.215	7.08	Methylthio [C23; C39; C343; C420; C456]	1685.26	26	123064	25
Q92828	Coronin-2A	Coronin-2A OS=Homo sapiens GN=CORO2A PE=2 SV=2	CORO2A IR10 WDR2	High	0	41.7869	18.0952	11	167	10	525	59.725	8.05		256.19	11	20166.1	11
O94886	CSC1-like protein 1	CSC1-like protein 1 OS=Homo sapiens GN=TMEM63A PE=1 SV=3	TMEM63A KIAA0489 KIAA0792	High	0	37.7306	7.80669	7	195	7	807	92.066	7.27		276.789	7	21293.3	7
O15320	cTAGE family member 5	cTAGE family member 5 OS=Homo sapiens GN=CTAGE5 PE=1 SV=4	CTAGE5 MEA11 MEA6 MGEA11 MGEA6	High	0	71.0082	19.403	14	108	14	804	90.94	5.22		179.413	14	13353.2	14
O14976	Cyclin-G-associated kinase	Cyclin-G-associated kinase OS=Homo sapiens GN=GAK PE=1 SV=2	GAK	High	0	35.7333	5.72082	6	86	6	1311	143.1	5.73		155.226	6	11200.1	6
P04080	Cystatin-B	Cystatin-B OS=Homo sapiens GN=CSTB PE=1 SV=2	CSTB CST6 STFB	High	0	64.4586	70.4082	9	631	9	98	11.133	7.56		1028.26	9	74518.9	9
P01034	Cystatin-C	Cystatin-C OS=Homo sapiens GN=CST3 PE=1 SV=1	CST3	High	0	46.6159	30.8219	4	155	4	146	15.789	8.75		282.593	4	24822.9	4
P50238	Cysteine-rich protein 1	Cysteine-rich protein 1 OS=Homo sapiens GN=CRIP1 PE=1 SV=3	CRIP1 CRIP CRP1	High	0.00897227	3.90106	9.09091	1	50	1	77	8.527	8.75		65.4325	1	4147.64	1
P04839	Cytochrome b-245 heavy chain	Cytochrome b-245 heavy chain OS=Homo sapiens GN=CYBB PE=1 SV=2	CYBB NOX2	High	0	96.0424	28.7719	16	862	16	570	65.294	8.63	Methylthio [C257; C537]	1290.11	16	92592.4	16
P13498	Cytochrome b-245 light chain	Cytochrome b-245 light chain OS=Homo sapiens GN=CYBA PE=1 SV=3	CYBA	High	0	33.6601	42.0513	7	190	7	195	20.999	9.54		277.032	7	18532.6	7
P00167	Cytochrome b5	Cytochrome b5 OS=Homo sapiens GN=CYB5A PE=1 SV=2	CYB5A CYB5	High	0	52.6827	49.2537	5	367	5	134	15.321	4.96		694.744	5	49998.1	5
O43169	Cytochrome b5 type B	Cytochrome b5 type B OS=Homo sapiens GN=CYB5B PE=1 SV=2	CYB5B CYB5M OMB5	High	0	33.803	21.9178	4	149	4	146	16.322	4.97		279.61	4	17906	4
P31930	Cytochrome b-c1 complex subunit 1, mitochondrial	Cytochrome b-c1 complex subunit 1, mitochondrial OS=Homo sapiens GN=UQCRC1 PE=1 SV=3	UQCRC1	High	0	150.921	48.125	20	738	19	480	52.612	6.37	Methylthio [C154; C268; C380; C410]	1286.58	20	93737.7	20
P22695	Cytochrome b-c1 complex subunit 2, mitochondrial	Cytochrome b-c1 complex subunit 2, mitochondrial OS=Homo sapiens GN=UQCRC2 PE=1 SV=3	UQCRC2	High	0	163.696	51.8764	19	690	19	453	48.413	8.63	Methylthio [C125; C192]	1125.88	19	83460.3	19
P14927	Cytochrome b-c1 complex subunit 7	Cytochrome b-c1 complex subunit 7 OS=Homo sapiens GN=UQCRB PE=1 SV=2	UQCRB UQBP	High	0	88.5818	67.5676	12	418	12	111	13.522	8.78		677.159	12	50653.1	12
O14949	Cytochrome b-c1 complex subunit 8	Cytochrome b-c1 complex subunit 8 OS=Homo sapiens GN=UQCRQ PE=1 SV=4	UQCRQ	High	0	46.464	91.4634	8	302	8	82	9.9	10.08		420.628	7	27567.9	8
Q9UDW1	Cytochrome b-c1 complex subunit 9	Cytochrome b-c1 complex subunit 9 OS=Homo sapiens GN=UQCR10 PE=1 SV=3	UQCR10 UCRC HSPC119	High	0	9.88991	38.0952	2	94	2	63	7.304	9.47		145.138	2	10768.5	2
P47985	Cytochrome b-c1 complex subunit Rieske, mitochondrial	Cytochrome b-c1 complex subunit Rieske, mitochondrial OS=Homo sapiens GN=UQCRFS1 PE=1 SV=2	UQCRFS1	High	0	80.2073	48.5401	12	690	12	274	29.649	8.32		1087.23	12	85700	12
P99999	Cytochrome c	Cytochrome c OS=Homo sapiens GN=CYCS PE=1 SV=2	CYCS CYC	High	0	133.492	69.5238	12	1269	12	105	11.741	9.57		2085.22	12	145715	12
Q9Y2R0	Cytochrome c oxidase assembly factor 3 homolog, mitochondrial	Cytochrome c oxidase assembly factor 3 homolog, mitochondrial OS=Homo sapiens GN=COA3 PE=1 SV=1	COA3 CCDC56 MITRAC12 HSPC009	High	0	21.2459	27.3585	3	88	3	106	11.724	9.6		148.79	3	10527.5	3
Q7KZN9	Cytochrome c oxidase assembly protein COX15 homolog	Cytochrome c oxidase assembly protein COX15 homolog OS=Homo sapiens GN=COX15 PE=1 SV=1	COX15	High	0	17.093	9.7561	3	62	3	410	46	9.82		95.148	3	7337.53	3
Q14061	Cytochrome c oxidase copper chaperone	Cytochrome c oxidase copper chaperone OS=Homo sapiens GN=COX17 PE=1 SV=2	COX17	High	0	19.7727	46.0317	2	39	2	63	6.91	7.24	Methylthio [C45]	6.83382	1	10882.5	2
P00403	Cytochrome c oxidase subunit 2	Cytochrome c oxidase subunit 2 OS=Homo sapiens GN=MT-CO2 PE=1 SV=1	MT-CO2 COII COXII MTCO2	High	0	72.8733	27.7533	6	498	6	227	25.548	4.82		751.815	6	55651.4	6
P13073	Cytochrome c oxidase subunit 4 isoform 1, mitochondrial	Cytochrome c oxidase subunit 4 isoform 1, mitochondrial OS=Homo sapiens GN=COX4I1 PE=1 SV=1	COX4I1 COX4	High	0	104.155	45.5621	12	879	12	169	19.564	9.51		1370.66	12	118821	12
P20674	Cytochrome c oxidase subunit 5A, mitochondrial	Cytochrome c oxidase subunit 5A, mitochondrial OS=Homo sapiens GN=COX5A PE=1 SV=2	COX5A	High	0	76.5273	58	8	705	8	150	16.752	6.79		1077.29	8	78280.8	8
P10606	Cytochrome c oxidase subunit 5B, mitochondrial	Cytochrome c oxidase subunit 5B, mitochondrial OS=Homo sapiens GN=COX5B PE=1 SV=2	COX5B	High	0	65.405	66.6667	9	572	9	129	13.687	8.81	Methylthio [C91; C93]	750.927	9	64649.7	9
P14854	Cytochrome c oxidase subunit 6B1	Cytochrome c oxidase subunit 6B1 OS=Homo sapiens GN=COX6B1 PE=1 SV=2	COX6B1 COX6B	High	0	42.5287	58.1395	5	150	5	86	10.186	7.05	Methylthio [C30; C54; C65]	220.703	5	17272.6	5
P09669	Cytochrome c oxidase subunit 6C	Cytochrome c oxidase subunit 6C OS=Homo sapiens GN=COX6C PE=1 SV=2	COX6C	High	0	49.8345	52	7	422	7	75	8.776	10.39		621.605	6	49632.9	7
P14406	Cytochrome c oxidase subunit 7A2, mitochondrial	Cytochrome c oxidase subunit 7A2, mitochondrial OS=Homo sapiens GN=COX7A2 PE=1 SV=1	COX7A2 COX7AL	High	0	39.1871	59.0361	4	191	4	83	9.39	9.76		283.79	4	24192	4
O14548	Cytochrome c oxidase subunit 7A-related protein, mitochondrial	Cytochrome c oxidase subunit 7A-related protein, mitochondrial OS=Homo sapiens GN=COX7A2L PE=1 SV=2	COX7A2L COX7AR COX7RP	High	0	19.9032	40.3509	5	135	5	114	12.607	9.42		200.444	5	15836.2	5
P15954	Cytochrome c oxidase subunit 7C, mitochondrial	Cytochrome c oxidase subunit 7C, mitochondrial OS=Homo sapiens GN=COX7C PE=1 SV=1	COX7C	High	0	15.6135	55.5556	3	67	3	63	7.241	10.27	Methylthio [C42]	76.6217	3	6276.19	3
O00483	Cytochrome c oxidase subunit NDUFA4	Cytochrome c oxidase subunit NDUFA4 OS=Homo sapiens GN=NDUFA4 PE=1 SV=1	NDUFA4	High	0	26.4854	46.9136	4	203	4	81	9.364	9.38	Methylthio [C44]	316.736	4	22449.8	4
P08574	Cytochrome c1, heme protein, mitochondrial	Cytochrome c1, heme protein, mitochondrial OS=Homo sapiens GN=CYC1 PE=1 SV=3	CYC1	High	0	80.631	38.1538	12	349	12	325	35.399	9	Methylthio [C139; C271]	545.299	12	38137.6	12
P53701	Cytochrome c-type heme lyase	Cytochrome c-type heme lyase OS=Homo sapiens GN=HCCS PE=1 SV=1	HCCS CCHL	High	0	21.3112	16.791	5	75	5	268	30.582	6.68		114.29	5	7577.33	5
Q14204	Cytoplasmic dynein 1 heavy chain 1	Cytoplasmic dynein 1 heavy chain 1 OS=Homo sapiens GN=DYNC1H1 PE=1 SV=5	DYNC1H1 DHC1 DNCH1 DNCL DNECL DYHC KIAA0325	High	0	724.609	33.7495	142	2072	142	4646	532.072	6.4	Methylthio [C3389]	3289.71	142	246409	140
Q13409	Cytoplasmic dynein 1 intermediate chain 2	Cytoplasmic dynein 1 intermediate chain 2 OS=Homo sapiens GN=DYNC1I2 PE=1 SV=3	DYNC1I2 DNCI2 DNCIC2	High	0	88.2728	20.8464	13	221	13	638	71.412	5.2		354.265	13	27882.6	13
Q7L576	Cytoplasmic FMR1-interacting protein 1	Cytoplasmic FMR1-interacting protein 1 OS=Homo sapiens GN=CYFIP1 PE=1 SV=1	CYFIP1 KIAA0068	High	0	70.2058	12.929	16	204	7	1253	145.089	6.9		306.583	16	23029.4	16
Q07065	Cytoskeleton-associated protein 4	Cytoskeleton-associated protein 4 OS=Homo sapiens GN=CKAP4 PE=1 SV=2	CKAP4	High	0	211.045	53.4884	30	714	30	602	65.983	5.92		1384.26	30	101772	30
P28838	Cytosol aminopeptidase	Cytosol aminopeptidase OS=Homo sapiens GN=LAP3 PE=1 SV=3	LAP3 LAPEP PEPS	High	0	151.39	55.684	23	558	23	519	56.131	7.93	Methylthio [C313; C335; C376]	971.619	23	75192.1	23
Q96KP4	Cytosolic non-specific dipeptidase	Cytosolic non-specific dipeptidase OS=Homo sapiens GN=CNDP2 PE=1 SV=2	CNDP2 CN2 CPGL HEL-S-13 PEPA	High	0	99.2251	43.5789	16	298	16	475	52.845	5.97		524.018	16	40693.5	16
Q99489	D-aspartate oxidase	D-aspartate oxidase OS=Homo sapiens GN=DDO PE=2 SV=1	DDO	High	0	31.2875	20.8211	7	132	7	341	37.511	7.91		215.198	7	14380.6	6
Q02338	D-beta-hydroxybutyrate dehydrogenase, mitochondrial	D-beta-hydroxybutyrate dehydrogenase, mitochondrial OS=Homo sapiens GN=BDH1 PE=1 SV=3	BDH1 BDH SDR9C1	High	0	14.7317	10.2041	3	78	3	343	38.132	8.95		115.698	3	8154.18	3
Q96HY6	DDRGK domain-containing protein 1	DDRGK domain-containing protein 1 OS=Homo sapiens GN=DDRGK1 PE=1 SV=2	DDRGK1 C20orf116 UFBP1	High	0	126.174	42.6752	11	338	11	314	35.589	5.12		619.742	11	50671.8	11
Q5JSL3	Dedicator of cytokinesis protein 11	Dedicator of cytokinesis protein 11 OS=Homo sapiens GN=DOCK11 PE=1 SV=2	DOCK11 ZIZ2	High	0	87.6498	8.29715	15	167	15	2073	237.519	7.74		278.957	15	21590.3	15
Q92608	Dedicator of cytokinesis protein 2	Dedicator of cytokinesis protein 2 OS=Homo sapiens GN=DOCK2 PE=1 SV=2	DOCK2 KIAA0209	High	0	174.434	21.5301	39	480	38	1830	211.812	6.87		735.895	39	54685.9	39
Q9BTZ2	Dehydrogenase/reductase SDR family member 4	Dehydrogenase/reductase SDR family member 4 OS=Homo sapiens GN=DHRS4 PE=1 SV=3	DHRS4 SDR25C2 UNQ851/PRO1800	High	0	39.1697	25.1799	8	210	8	278	29.518	8.56		332.819	8	24776	8
Q9Y394	Dehydrogenase/reductase SDR family member 7	Dehydrogenase/reductase SDR family member 7 OS=Homo sapiens GN=DHRS7 PE=1 SV=1	DHRS7 DHRS7A RETSDR4 SDR34C1 CGI-86 UNQ285/PRO3448	High	0	69.1331	49.2625	14	275	14	339	38.274	8.32	Methylthio [C147; C172; C204]	462.831	14	34851.3	14
Q13011	Delta	Delta(3,5)-Delta(2,4)-dienoyl-CoA isomerase, mitochondrial OS=Homo sapiens GN=ECH1 PE=1 SV=2	ECH1	High	0	194.629	61.8902	16	920	16	328	35.793	8	Methylthio [C92; C187]	1590.25	16	133217	16
Q5VZ89	DENN domain-containing protein 4C	DENN domain-containing protein 4C OS=Homo sapiens GN=DENND4C PE=1 SV=2	DENND4C C9orf55 C9orf55B	High	0	109.724	15.7203	23	225	23	1673	186.739	6.86		341.945	23	27038.4	23
Q9Y3Z3	Deoxynucleoside triphosphate triphosphohydrolase SAMHD1	Deoxynucleoside triphosphate triphosphohydrolase SAMHD1 OS=Homo sapiens GN=SAMHD1 PE=1 SV=2	SAMHD1 MOP5	High	0	294.05	60.5431	37	1677	37	626	72.155	7.14	Methylthio [C51; C80; C341; C522; C573]	2540.88	37	192513	37
O00115	Deoxyribonuclease-2-alpha	Deoxyribonuclease-2-alpha OS=Homo sapiens GN=DNASE2 PE=1 SV=2	DNASE2 DNASE2A DNL2	High	0	32.1762	20.8333	6	139	6	360	39.556	8.05	Methylthio [C327]	179.474	6	14439.8	6
Q9BUN8	Derlin-1	Derlin-1 OS=Homo sapiens GN=DERL1 PE=1 SV=1	DERL1 DER1 UNQ243/PRO276	High	0	25.6579	18.7251	4	164	4	251	28.782	9.51		287.845	4	22157	4
Q9NR28	Diablo homolog, mitochondrial	Diablo homolog, mitochondrial OS=Homo sapiens GN=DIABLO PE=1 SV=1	DIABLO SMAC	High	0	56.6667	29.7071	8	233	8	239	27.114	5.9		408.493	8	29167.3	8
P09622	Dihydrolipoyl dehydrogenase, mitochondrial	Dihydrolipoyl dehydrogenase, mitochondrial OS=Homo sapiens GN=DLD PE=1 SV=2	DLD GCSL LAD PHE3	High	0	147.427	46.9548	21	700	21	509	54.143	7.85	Methylthio [C477; C484]	1179.45	21	96278.2	21
P10515	Dihydrolipoyllysine-residue acetyltransferase component of pyruvate dehydrogenase complex, mitochondrial	Dihydrolipoyllysine-residue acetyltransferase component of pyruvate dehydrogenase complex, mitochondrial OS=Homo sapiens GN=DLAT PE=1 SV=3	DLAT DLTA	High	0	118.758	31.8393	17	627	17	647	68.953	7.84	Methylthio [C291]	912.021	17	72752.8	17
P36957	Dihydrolipoyllysine-residue succinyltransferase component of 2-oxoglutarate dehydrogenase complex, mitochondrial	Dihydrolipoyllysine-residue succinyltransferase component of 2-oxoglutarate dehydrogenase complex, mitochondrial OS=Homo sapiens GN=DLST PE=1 SV=4	DLST DLTS	High	0	110.784	32.8918	14	854	14	453	48.724	8.95		1333.27	14	100868	14
Q02127	Dihydroorotate dehydrogenase	Dihydroorotate dehydrogenase (quinone), mitochondrial OS=Homo sapiens GN=DHODH PE=1 SV=3	DHODH	High	0	43.281	30.3797	9	102	9	395	42.841	9.67		166.762	9	13639.8	9
P09417	Dihydropteridine reductase	Dihydropteridine reductase OS=Homo sapiens GN=QDPR PE=1 SV=2	QDPR DHPR SDR33C1	High	0	25.4175	30.7377	4	56	4	244	25.773	7.37		97.1358	4	6819.19	4
Q16555	Dihydropyrimidinase-related protein 2	Dihydropyrimidinase-related protein 2 OS=Homo sapiens GN=DPYSL2 PE=1 SV=1	DPYSL2 CRMP2 ULIP2	High	0	101.164	38.986	14	430	14	572	62.255	6.38		682.358	14	51601.1	14
Q01459	Di-N-acetylchitobiase	Di-N-acetylchitobiase OS=Homo sapiens GN=CTBS PE=1 SV=1	CTBS CTB	High	0	43.0042	22.8571	8	150	8	385	43.732	6.64		213.804	8	17202.5	8
P53634	Dipeptidyl peptidase 1	Dipeptidyl peptidase 1 OS=Homo sapiens GN=CTSC PE=1 SV=2	CTSC CPPI	High	0	63.8954	25.9179	9	535	9	463	51.82	6.99	Methylthio [C136; C448]	885.375	9	60941.4	9
Q9UHL4	Dipeptidyl peptidase 2	Dipeptidyl peptidase 2 OS=Homo sapiens GN=DPP7 PE=1 SV=3	DPP7 DPP2 QPP	High	0	95.0511	43.6992	14	393	14	492	54.307	6.32	Methylthio [C246]	585.543	14	42839.4	14
P98082	Disabled homolog 2	Disabled homolog 2 OS=Homo sapiens GN=DAB2 PE=1 SV=3	DAB2 DOC2	High	0	36.924	12.5974	8	115	8	770	82.397	5.53		158.685	8	12112.7	8
O14672	Disintegrin and metalloproteinase domain-containing protein 10	Disintegrin and metalloproteinase domain-containing protein 10 OS=Homo sapiens GN=ADAM10 PE=1 SV=1	ADAM10 KUZ MADM	High	0	52.5977	15.508	13	179	13	748	84.088	7.77	Methylthio [C435]	275.498	12	20405.1	13
P78527	DNA-dependent protein kinase catalytic subunit	DNA-dependent protein kinase catalytic subunit OS=Homo sapiens GN=PRKDC PE=1 SV=3	PRKDC HYRC HYRC1	High	0	179.635	11.531	42	467	42	4128	468.788	7.12		606.875	42	44535.4	42
P31689	DnaJ homolog subfamily A member 1	DnaJ homolog subfamily A member 1 OS=Homo sapiens GN=DNAJA1 PE=1 SV=2	DNAJA1 DNAJ2 HDJ2 HSJ2 HSPF4	High	0	38.0796	28.4635	7	107	7	397	44.839	7.08		150.589	7	10608.1	7
Q9UBS4	DnaJ homolog subfamily B member 11	DnaJ homolog subfamily B member 11 OS=Homo sapiens GN=DNAJB11 PE=1 SV=1	DNAJB11 EDJ ERJ3 HDJ9 PSEC0121 UNQ537/PRO1080	High	0	61.9817	31.0056	10	142	10	358	40.489	6.18		274.383	10	20974.9	10
Q13217	DnaJ homolog subfamily C member 3	DnaJ homolog subfamily C member 3 OS=Homo sapiens GN=DNAJC3 PE=1 SV=1	DNAJC3 P58IPK PRKRI	High	0	88.965	39.4841	17	352	17	504	57.544	6.15		590.345	17	45732.3	17
O60496	Docking protein 2	Docking protein 2 OS=Homo sapiens GN=DOK2 PE=1 SV=2	DOK2	High	0	36.0136	18.932	6	98	6	412	45.351	6.02		176.785	6	12754.1	6
O60762	Dolichol-phosphate mannosyltransferase subunit 1	Dolichol-phosphate mannosyltransferase subunit 1 OS=Homo sapiens GN=DPM1 PE=1 SV=1	DPM1	High	0	47.7658	43.4615	10	209	10	260	29.616	9.57		319.293	10	22742.1	10
P39656	Dolichyl-diphosphooligosaccharide--protein glycosyltransferase 48 kDa subunit	Dolichyl-diphosphooligosaccharide--protein glycosyltransferase 48 kDa subunit OS=Homo sapiens GN=DDOST PE=1 SV=4	DDOST KIAA0115 OST48 OK/SW-cl.45	High	0	100.763	29.8246	12	750	12	456	50.769	6.55		1166.8	12	86558.4	12
P04843	Dolichyl-diphosphooligosaccharide--protein glycosyltransferase subunit 1	Dolichyl-diphosphooligosaccharide--protein glycosyltransferase subunit 1 OS=Homo sapiens GN=RPN1 PE=1 SV=1	RPN1	High	0	278.532	63.2619	34	1449	34	607	68.527	6.38	Methylthio [C477; C545]	2433.1	34	182319	34
P04844	Dolichyl-diphosphooligosaccharide--protein glycosyltransferase subunit 2	Dolichyl-diphosphooligosaccharide--protein glycosyltransferase subunit 2 OS=Homo sapiens GN=RPN2 PE=1 SV=3	RPN2	High	0	172.297	48.6529	22	595	22	631	69.241	5.69		1093.3	22	78784.9	22
P61803	Dolichyl-diphosphooligosaccharide--protein glycosyltransferase subunit DAD1	Dolichyl-diphosphooligosaccharide--protein glycosyltransferase subunit DAD1 OS=Homo sapiens GN=DAD1 PE=1 SV=3	DAD1	High	0	25.6656	28.3186	3	99	3	113	12.489	7.08		147.445	2	13434.7	3
P46977	Dolichyl-diphosphooligosaccharide--protein glycosyltransferase subunit STT3A	Dolichyl-diphosphooligosaccharide--protein glycosyltransferase subunit STT3A OS=Homo sapiens GN=STT3A PE=1 SV=2	STT3A ITM1 TMC	High	0	52.179	14.3262	12	227	11	705	80.477	8.07		323.621	12	23944.9	12
Q8TCJ2	Dolichyl-diphosphooligosaccharide--protein glycosyltransferase subunit STT3B	Dolichyl-diphosphooligosaccharide--protein glycosyltransferase subunit STT3B OS=Homo sapiens GN=STT3B PE=1 SV=1	STT3B SIMP	High	0	56.3253	14.1646	12	218	11	826	93.614	8.91		326.919	12	23430	12
O14972	Down syndrome critical region protein 3	Down syndrome critical region protein 3 OS=Homo sapiens GN=DSCR3 PE=2 SV=1	DSCR3 DCRA DSCRA	High	0	27.6523	17.1717	4	98	4	297	32.989	7.68		160.673	4	12497.4	4
Q9UJU6	Drebrin-like protein	Drebrin-like protein OS=Homo sapiens GN=DBNL PE=1 SV=1	DBNL CMAP SH3P7 PP5423	High	0	57.6289	26.0465	9	128	9	430	48.178	5.05		215.695	9	15863.6	9
Q14203	Dynactin subunit 1	Dynactin subunit 1 OS=Homo sapiens GN=DCTN1 PE=1 SV=3	DCTN1	High	0	131.046	26.2911	27	190	26	1278	141.607	5.81		336.712	27	26365.6	27
Q13561	Dynactin subunit 2	Dynactin subunit 2 OS=Homo sapiens GN=DCTN2 PE=1 SV=4	DCTN2 DCTN50	High	0	113.006	46.1347	17	390	17	401	44.204	5.21		604.648	17	45861.4	17
O00429	Dynamin-1-like protein	Dynamin-1-like protein OS=Homo sapiens GN=DNM1L PE=1 SV=2	DNM1L DLP1 DRP1	High	0	59.8016	23.3696	12	86	12	736	81.826	6.81		135.107	12	10912.9	12
P50570	Dynamin-2	Dynamin-2 OS=Homo sapiens GN=DNM2 PE=1 SV=2	DNM2 DYN2	High	0	120.006	33.6782	27	389	27	870	98.003	7.44		596.631	27	43632.6	27
O60313	Dynamin-like 120 kDa protein, mitochondrial	Dynamin-like 120 kDa protein, mitochondrial OS=Homo sapiens GN=OPA1 PE=1 SV=3	OPA1 KIAA0567	High	0	252.385	39.4792	39	1023	39	960	111.561	7.87		1600.51	39	124500	39
Q9NP97	Dynein light chain roadblock-type 1	Dynein light chain roadblock-type 1 OS=Homo sapiens GN=DYNLRB1 PE=1 SV=3	DYNLRB1 BITH DNCL2A DNLC2A ROBLD1 HSPC162	High	0	28.446	73.9583	4	105	4	96	10.915	7.25		162.412	4	12665.1	4
Q14258	E3 ubiquitin/ISG15 ligase TRIM25	E3 ubiquitin/ISG15 ligase TRIM25 OS=Homo sapiens GN=TRIM25 PE=1 SV=2	TRIM25 EFP RNF147 ZNF147	High	0	70.8269	23.3333	13	254	13	630	70.928	8.09	Methylthio [C70]	424.109	13	31153.2	13
Q63HN8	E3 ubiquitin-protein ligase RNF213	E3 ubiquitin-protein ligase RNF213 OS=Homo sapiens GN=RNF213 PE=1 SV=3	RNF213 ALO17 C17orf27 KIAA1554 KIAA1618 MYSTR	High	0	149.691	7.50912	35	201	35	5207	591.03	6.48		299.216	35	22525.3	35
O94874	E3 UFM1-protein ligase 1	E3 UFM1-protein ligase 1 OS=Homo sapiens GN=UFL1 PE=1 SV=2	UFL1 KIAA0776 NLBP RCAD	High	0	143.517	39.2947	26	355	26	794	89.54	6.79		616.942	26	44596.7	26
Q15075	Early endosome antigen 1	Early endosome antigen 1 OS=Homo sapiens GN=EEA1 PE=1 SV=2	EEA1 ZFYVE2	High	0	126.068	23.3168	29	203	29	1411	162.367	5.68		334.566	29	24709.7	29
Q9HC35	Echinoderm microtubule-associated protein-like 4	Echinoderm microtubule-associated protein-like 4 OS=Homo sapiens GN=EML4 PE=1 SV=3	EML4 C2orf2 EMAPL4	High	0	118.838	25.0765	21	510	21	981	108.848	6.4	Methylthio [C811]	760.497	21	58290.3	21
Q96C19	EF-hand domain-containing protein D2	EF-hand domain-containing protein D2 OS=Homo sapiens GN=EFHD2 PE=1 SV=1	EFHD2 SWS1	High	0	81.5278	50	14	329	14	240	26.68	5.2		557.488	14	44255.3	14
Q9H4M9	EH domain-containing protein 1	EH domain-containing protein 1 OS=Homo sapiens GN=EHD1 PE=1 SV=2	EHD1 PAST PAST1 CDABP0131	High	0	61.9213	26.03	13	158	11	534	60.589	6.83		225.775	13	17169.3	13
Q9H223	EH domain-containing protein 4	EH domain-containing protein 4 OS=Homo sapiens GN=EHD4 PE=1 SV=1	EHD4 HCA10 HCA11 PAST4 FKSG7	High	0	159.522	50.0924	25	676	23	541	61.137	6.76	Methylthio [C141]	1014.26	25	79883	25
Q92616	eIF-2-alpha kinase activator GCN1	Translational activator GCN1 OS=Homo sapiens GN=GCN1L1 PE=1 SV=6	GCN1 GCN1L1 KIAA0219	High	0	118.776	13.2909	27	198	27	2671	292.572	7.47		273.885	27	19477.6	27
Q15717	ELAV-like protein 1	ELAV-like protein 1 OS=Homo sapiens GN=ELAVL1 PE=1 SV=2	ELAVL1 HUR	High	0	30.6974	19.0184	6	107	6	326	36.069	9.17		185.691	6	12630.7	6
P13804	Electron transfer flavoprotein subunit alpha, mitochondrial	Electron transfer flavoprotein subunit alpha, mitochondrial OS=Homo sapiens GN=ETFA PE=1 SV=1	ETFA	High	0	159.636	59.4595	14	685	14	333	35.058	8.38	Methylthio [C155]	1125.32	14	89702.2	14
P38117	Electron transfer flavoprotein subunit beta	Electron transfer flavoprotein subunit beta OS=Homo sapiens GN=ETFB PE=1 SV=3	ETFB FP585	High	0	99.259	55.6863	17	724	17	255	27.826	8.1	Methylthio [C42]	1277.84	17	98247.8	17
Q16134	Electron transfer flavoprotein-ubiquinone oxidoreductase, mitochondrial	Electron transfer flavoprotein-ubiquinone oxidoreductase, mitochondrial OS=Homo sapiens GN=ETFDH PE=1 SV=2	ETFDH	High	0	77.7759	34.3598	17	310	17	617	68.452	7.55	Methylthio [C387]	460.813	17	36256.4	17
P68104	Elongation factor 1-alpha 1	Elongation factor 1-alpha 1 OS=Homo sapiens GN=EEF1A1 PE=1 SV=1	EEF1A1 EEF1A EF1A LENG7	High	0	135.521	37.013	17	887	17	462	50.109	9.01	Methylthio [C411]	1362.83	17	103026	17
P24534	Elongation factor 1-beta	Elongation factor 1-beta OS=Homo sapiens GN=EEF1B2 PE=1 SV=3	EEF1B2 EEF1B EF1B	High	0	59.9653	37.3333	9	337	7	225	24.748	4.67		481.357	9	36895.9	9
P29692	Elongation factor 1-delta	Elongation factor 1-delta OS=Homo sapiens GN=EEF1D PE=1 SV=5	EEF1D EF1D	High	0	68.5681	32.7402	9	385	7	281	31.103	5.01		618.103	9	47427.7	9
P26641	Elongation factor 1-gamma	Elongation factor 1-gamma OS=Homo sapiens GN=EEF1G PE=1 SV=3	EEF1G EF1G PRO1608	High	0	98.698	29.2906	15	481	15	437	50.087	6.67	Methylthio [C194]	796.543	15	59771	15
P13639	Elongation factor 2	Elongation factor 2 OS=Homo sapiens GN=EEF2 PE=1 SV=4	EEF2 EF2	High	0	104.282	27.1562	21	319	21	858	95.277	6.83	Methylthio [C693]	484.391	20	39090.2	21
P49411	Elongation factor Tu, mitochondrial	Elongation factor Tu, mitochondrial OS=Homo sapiens GN=TUFM PE=1 SV=2	TUFM	High	0	287.429	58.6283	25	1481	25	452	49.51	7.61	Methylthio [C222; C290]	2711.03	25	209035	25
Q9UI08	Ena/VASP-like protein	Ena/VASP-like protein OS=Homo sapiens GN=EVL PE=1 SV=2	EVL RNB6	High	0	156.499	42.7885	15	538	15	416	44.592	8.84		1054.11	15	83103.1	15
Q9Y371	Endophilin-B1	Endophilin-B1 OS=Homo sapiens GN=SH3GLB1 PE=1 SV=1	SH3GLB1 KIAA0491 CGI-61	High	0	63.4227	33.6986	11	166	10	365	40.771	6.04		262.328	11	20970.8	11
Q9NZ08	Endoplasmic reticulum aminopeptidase 1	Endoplasmic reticulum aminopeptidase 1 OS=Homo sapiens GN=ERAP1 PE=1 SV=3	ERAP1 APPILS ARTS1 KIAA0525 UNQ584/PRO1154	High	0	236.078	42.933	37	926	37	941	107.166	6.46	Methylthio [C443; C806]	1517.19	37	112981	37
Q6P179	Endoplasmic reticulum aminopeptidase 2	Endoplasmic reticulum aminopeptidase 2 OS=Homo sapiens GN=ERAP2 PE=1 SV=2	ERAP2 LRAP	High	0	98.5744	23.6458	19	262	19	960	110.391	6.71		439.057	19	32119.2	19
Q7Z2K6	Endoplasmic reticulum metallopeptidase 1	Endoplasmic reticulum metallopeptidase 1 OS=Homo sapiens GN=ERMP1 PE=1 SV=2	ERMP1 FXNA KIAA1815	High	0	52.8764	18.9159	13	119	13	904	100.167	7.52		167.274	13	12291.7	13
P30040	Endoplasmic reticulum resident protein 29	Endoplasmic reticulum resident protein 29 OS=Homo sapiens GN=ERP29 PE=1 SV=4	ERP29 C12orf8 ERP28	High	0	171.138	67.0498	19	1158	19	261	28.975	7.31	Methylthio [C157]	1769.23	19	141486	19
Q9BS26	Endoplasmic reticulum resident protein 44	Endoplasmic reticulum resident protein 44 OS=Homo sapiens GN=ERP44 PE=1 SV=1	ERP44 KIAA0573 TXNDC4 UNQ532/PRO1075	High	0	127.918	52.9557	20	640	19	406	46.941	5.26	Methylthio [C92; C189; C301; C318]	990.217	20	67505.6	20
Q969X5	Endoplasmic reticulum-Golgi intermediate compartment protein 1	Endoplasmic reticulum-Golgi intermediate compartment protein 1 OS=Homo sapiens GN=ERGIC1 PE=1 SV=1	ERGIC1 ERGIC32 KIAA1181 HT034	High	0	59.6817	37.931	10	342	10	290	32.571	7.06		580.801	10	43194.7	10
P14625	Endoplasmin	Endoplasmin OS=Homo sapiens GN=HSP90B1 PE=1 SV=1	HSP90B1 GRP94 TRA1	High	0	537.389	60.274	60	3703	58	803	92.411	4.84	Methylthio [C645]	5997.74	60	458277	59
Q92556	Engulfment and cell motility protein 1	Engulfment and cell motility protein 1 OS=Homo sapiens GN=ELMO1 PE=1 SV=2	ELMO1 KIAA0281	High	0	77.5371	31.3618	18	198	16	727	83.776	6.28		286.081	18	22645	18
P84090	Enhancer of rudimentary homolog	Enhancer of rudimentary homolog OS=Homo sapiens GN=ERH PE=1 SV=1	ERH	High	0	18.8972	22.1154	4	95	4	104	12.251	5.92		164.831	4	10440.8	4
P42126	Enoyl-CoA delta isomerase 1, mitochondrial	Enoyl-CoA delta isomerase 1, mitochondrial OS=Homo sapiens GN=ECI1 PE=1 SV=1	ECI1 DCI	High	0	50.2888	35.4305	8	184	8	302	32.795	8.54	Methylthio [C114; C173]	245.581	8	21839.5	8
P30084	Enoyl-CoA hydratase, mitochondrial	Enoyl-CoA hydratase, mitochondrial OS=Homo sapiens GN=ECHS1 PE=1 SV=4	ECHS1	High	0	142.061	62.4138	19	465	19	290	31.367	8.07	Methylthio [C62; C111; C213; C225]	792.869	19	61395.5	19
P61916	Epididymal secretory protein E1	Epididymal secretory protein E1 OS=Homo sapiens GN=NPC2 PE=1 SV=1	NPC2 HE1	High	0	83.4719	48.3444	10	569	10	151	16.559	7.65	Methylthio [C27; C93; C99]	960.382	10	74982.1	10
P07099	Epoxide hydrolase 1	Epoxide hydrolase 1 OS=Homo sapiens GN=EPHX1 PE=1 SV=1	EPHX1 EPHX EPOX	High	0	145.823	53.8462	25	861	25	455	52.915	7.25	Methylthio [C80]	1290.78	25	94567.7	25
Q9Y6I3	Epsin-1	Epsin-1 OS=Homo sapiens GN=EPN1 PE=1 SV=2	EPN1	High	0	30.621	23.4375	9	77	9	576	60.256	4.83		89.0666	9	6898.7	9
Q9BZD2	Equilibrative nucleoside transporter 3	Equilibrative nucleoside transporter 3 OS=Homo sapiens GN=SLC29A3 PE=1 SV=3	SLC29A3 ENT3 UNQ717/PRO1380	High	0	11.3694	3.78947	2	74	2	475	51.781	7.78		101.292	2	9106.68	2
Q8N766	ER membrane protein complex subunit 1	ER membrane protein complex subunit 1 OS=Homo sapiens GN=EMC1 PE=1 SV=1	EMC1 KIAA0090 PSEC0263	High	0	114.466	25.3776	17	248	17	993	111.689	7.66		341.459	17	27981	17
Q5UCC4	ER membrane protein complex subunit 10	ER membrane protein complex subunit 10 OS=Homo sapiens GN=EMC10 PE=1 SV=1	EMC10 C19orf63 HSM1 INM02 UNQ764/PRO1556	High	0	21.8053	9.54198	2	69	2	262	27.33	6.13		110.796	2	9362.88	2
Q15006	ER membrane protein complex subunit 2	ER membrane protein complex subunit 2 OS=Homo sapiens GN=EMC2 PE=1 SV=1	EMC2 KIAA0103 TTC35	High	0	48.3814	33.67	9	110	9	297	34.811	6.57		198.769	9	14666.6	9
Q9P0I2	ER membrane protein complex subunit 3	ER membrane protein complex subunit 3 OS=Homo sapiens GN=EMC3 PE=1 SV=3	EMC3 TMEM111	High	0	24.6151	26.8199	6	66	6	261	29.932	6.81		84.6013	6	6132.9	6
Q5J8M3	ER membrane protein complex subunit 4	ER membrane protein complex subunit 4 OS=Homo sapiens GN=EMC4 PE=1 SV=2	EMC4 TMEM85 HSPC184 PIG17	High	0	21.5014	27.8689	4	78	4	183	20.073	8.62		130.003	4	8696.25	4
Q9NPA0	ER membrane protein complex subunit 7	ER membrane protein complex subunit 7 OS=Homo sapiens GN=EMC7 PE=1 SV=1	EMC7 C11orf3 C15orf24 HT022 UNQ905/PRO1926	High	0	35.0154	38.4298	7	202	7	242	26.454	9.25		312.556	7	24256.8	7
O75477	Erlin-1	Erlin-1 OS=Homo sapiens GN=ERLIN1 PE=1 SV=1	ERLIN1 C10orf69 KE04 KEO4 SPFH1	High	0	77.7691	37.2832	11	259	7	346	38.901	7.87		442.542	11	34081.2	10
O94905	Erlin-2	Erlin-2 OS=Homo sapiens GN=ERLIN2 PE=1 SV=1	ERLIN2 C8orf2 SPFH2 UNQ2441/PRO5003/PRO9924	High	0	103.01	41.0029	13	430	9	339	37.815	5.62		749.704	13	57229.4	13
Q96HE7	ERO1-like protein alpha	ERO1-like protein alpha OS=Homo sapiens GN=ERO1A PE=1 SV=2	ERO1A ERO1L UNQ434/PRO865	High	0	90.6649	33.547	14	430	14	468	54.358	5.68		691.979	14	50868.7	14
P27105	Erythrocyte band 7 integral membrane protein	Erythrocyte band 7 integral membrane protein OS=Homo sapiens GN=STOM PE=1 SV=3	STOM BND7 EPB72	High	0	136.279	71.5278	17	540	17	288	31.711	7.88	Methylthio [C87]	786.39	17	66543.3	17
P30042	ES1 protein homolog, mitochondrial	ES1 protein homolog, mitochondrial OS=Homo sapiens GN=C21orf33 PE=1 SV=3	C21orf33 HES1 KNPI	High	0	76.2177	47.0149	9	367	9	268	28.153	8.27	Methylthio [C244]	685.067	9	47492.5	9
Q9H4I9	Essential MCU regulator, mitochondrial	Essential MCU regulator, mitochondrial OS=Homo sapiens GN=SMDT1 PE=1 SV=1	SMDT1 C22orf32 EMRE	High	0	9.76709	31.7757	3	49	3	107	11.434	7.27		58.2511	3	4481.49	3
Q8NBQ5	Estradiol 17-beta-dehydrogenase 11	Estradiol 17-beta-dehydrogenase 11 OS=Homo sapiens GN=HSD17B11 PE=1 SV=3	HSD17B11 DHRS8 PAN1B SDR16C2 PSEC0029 UNQ207/PRO233	High	0	110.7	49.3333	13	581	13	300	32.915	9.07		909.413	13	70552.9	13
Q92506	Estradiol 17-beta-dehydrogenase 8	Estradiol 17-beta-dehydrogenase 8 OS=Homo sapiens GN=HSD17B8 PE=1 SV=2	HSD17B8 FABGL HKE6 RING2 SDR30C1	High	0	32.0019	18.7739	4	78	4	261	26.957	6.54		141.562	4	10839.9	4
Q9NTX5	Ethylmalonyl-CoA decarboxylase	Ethylmalonyl-CoA decarboxylase OS=Homo sapiens GN=ECHDC1 PE=1 SV=2	ECHDC1	High	0	104.74	46.9055	12	480	12	307	33.677	8.21		760.174	12	58913.6	12
P60842	Eukaryotic initiation factor 4A-I	Eukaryotic initiation factor 4A-I OS=Homo sapiens GN=EIF4A1 PE=1 SV=1	EIF4A1 DDX2A EIF4A	High	0	75.8397	35.7143	13	243	5	406	46.125	5.48	Methylthio [C66]	432.724	13	31995.6	13
P62495	Eukaryotic peptide chain release factor subunit 1	Eukaryotic peptide chain release factor subunit 1 OS=Homo sapiens GN=ETF1 PE=1 SV=3	ETF1 ERF1 RF1 SUP45L1	High	0	21.1795	6.86499	3	78	3	437	49	5.71		124.453	3	9491.58	3
P05198	Eukaryotic translation initiation factor 2 subunit 1	Eukaryotic translation initiation factor 2 subunit 1 OS=Homo sapiens GN=EIF2S1 PE=1 SV=3	EIF2S1 EIF2A	High	0	62.5716	38.0952	12	305	12	315	36.089	5.08		466.798	12	34390.4	12
P41091	Eukaryotic translation initiation factor 2 subunit 3	Eukaryotic translation initiation factor 2 subunit 3 OS=Homo sapiens GN=EIF2S3 PE=1 SV=3	EIF2S3 EIF2G	High	0	26.7251	11.4407	5	107	5	472	51.077	8.4		179.748	5	12758.2	5
Q14152	Eukaryotic translation initiation factor 3 subunit A	Eukaryotic translation initiation factor 3 subunit A OS=Homo sapiens GN=EIF3A PE=1 SV=1	EIF3A EIF3S10 KIAA0139	High	0	189.425	27.424	38	518	38	1382	166.468	6.79	Methylthio [C185]	816.286	38	63061.2	38
P55884	Eukaryotic translation initiation factor 3 subunit B	Eukaryotic translation initiation factor 3 subunit B OS=Homo sapiens GN=EIF3B PE=1 SV=3	EIF3B EIF3S9	High	0	79.5401	22.7273	13	164	13	814	92.424	5	Methylthio [C302]	264.794	13	20562.9	13
B5ME19	Eukaryotic translation initiation factor 3 subunit C-like protein	Eukaryotic translation initiation factor 3 subunit C-like protein OS=Homo sapiens GN=EIF3CL PE=3 SV=1	EIF3CL	High	0	95.7209	21.2254	21	191	21	914	105.407	5.64		311.027	21	22667	21
O15371	Eukaryotic translation initiation factor 3 subunit D	Eukaryotic translation initiation factor 3 subunit D OS=Homo sapiens GN=EIF3D PE=1 SV=1	EIF3D EIF3S7	High	0	45.9347	21.3504	9	81	9	548	63.932	6.05		112.295	9	8628.56	9
P60228	Eukaryotic translation initiation factor 3 subunit E	Eukaryotic translation initiation factor 3 subunit E OS=Homo sapiens GN=EIF3E PE=1 SV=1	EIF3E EIF3S6 INT6	High	0	54.215	32.5843	14	148	14	445	52.187	6.04		169.202	14	13757.5	14
O00303	Eukaryotic translation initiation factor 3 subunit F	Eukaryotic translation initiation factor 3 subunit F OS=Homo sapiens GN=EIF3F PE=1 SV=1	EIF3F EIF3S5	High	0	59.028	26.3305	7	184	7	357	37.54	5.45		293.938	7	24791.5	7
Q9Y262	Eukaryotic translation initiation factor 3 subunit L	Eukaryotic translation initiation factor 3 subunit L OS=Homo sapiens GN=EIF3L PE=1 SV=1	EIF3L EIF3EIP EIF3S6IP HSPC021 HSPC025 MSTP005	High	0	34.8534	15.7801	9	88	9	564	66.684	6.34		140.957	9	11946.3	9
Q04637	Eukaryotic translation initiation factor 4 gamma 1	Eukaryotic translation initiation factor 4 gamma 1 OS=Homo sapiens GN=EIF4G1 PE=1 SV=4	EIF4G1 EIF4F EIF4G EIF4GI	High	0	130.715	16.2602	26	287	26	1599	175.382	5.33		488.315	26	38694.9	26
P23588	Eukaryotic translation initiation factor 4B	Eukaryotic translation initiation factor 4B OS=Homo sapiens GN=EIF4B PE=1 SV=2	EIF4B	High	0	30.4596	11.1293	6	101	6	611	69.11	5.73		171.838	6	13496.5	6
Q15056	Eukaryotic translation initiation factor 4H	Eukaryotic translation initiation factor 4H OS=Homo sapiens GN=EIF4H PE=1 SV=5	EIF4H KIAA0038 WBSCR1 WSCR1	High	0	41.296	41.5323	7	114	7	248	27.368	7.23		199.154	7	15431	7
Q96KP1	Exocyst complex component 2	Exocyst complex component 2 OS=Homo sapiens GN=EXOC2 PE=1 SV=1	EXOC2 SEC5 SEC5L1	High	0	49.5376	11.9048	10	115	10	924	104	6.9		193.416	10	13600.9	10
Q96A65	Exocyst complex component 4	Exocyst complex component 4 OS=Homo sapiens GN=EXOC4 PE=1 SV=1	EXOC4 KIAA1699 SEC8 SEC8L1	High	0	57.8177	11.191	12	128	12	974	110.429	6.49		256.436	12	18224.2	12
Q9BSJ8	Extended synaptotagmin-1	Extended synaptotagmin-1 OS=Homo sapiens GN=ESYT1 PE=1 SV=1	ESYT1 FAM62A KIAA0747 MBC2	High	0	439.117	50.3623	51	2496	51	1104	122.78	5.83	Methylthio [C370; C522; C995]	3967.51	51	301629	51
A0FGR8	Extended synaptotagmin-2	Extended synaptotagmin-2 OS=Homo sapiens GN=ESYT2 PE=1 SV=1	ESYT2 FAM62B KIAA1228	High	0	49.4872	14.0065	11	95	11	921	102.294	9.26		146.569	11	11175.7	11
P15311	Ezrin	Ezrin OS=Homo sapiens GN=EZR PE=1 SV=4	EZR VIL2	High	0	208.858	50	36	1203	23	586	69.37	6.27		1879.06	36	139482	36
P52907	F-actin-capping protein subunit alpha-1	F-actin-capping protein subunit alpha-1 OS=Homo sapiens GN=CAPZA1 PE=1 SV=3	CAPZA1	High	0	115.228	67.1329	13	463	10	286	32.902	5.69	Methylthio [C157]	777.107	13	57894.7	13
P47756	F-actin-capping protein subunit beta	F-actin-capping protein subunit beta OS=Homo sapiens GN=CAPZB PE=1 SV=4	CAPZB	High	0	78.9014	38.2671	12	416	12	277	31.331	5.59	Methylthio [C62]	675.577	12	49611.4	12
Q96AE4	Far upstream element-binding protein 1	Far upstream element-binding protein 1 OS=Homo sapiens GN=FUBP1 PE=1 SV=3	FUBP1	High	0	74.1086	25.4658	18	321	13	644	67.518	7.61		485.712	18	36329.6	18
Q92945	Far upstream element-binding protein 2	Far upstream element-binding protein 2 OS=Homo sapiens GN=KHSRP PE=1 SV=4	KHSRP FUBP2	High	0	99.7611	25.3165	19	317	16	711	73.07	7.3	Methylthio [C296]	487.765	19	38818.6	19
Q96CS3	FAS-associated factor 2	FAS-associated factor 2 OS=Homo sapiens GN=FAF2 PE=1 SV=2	FAF2 ETEA KIAA0887 UBXD8 UBXN3B	High	0	46.0636	28.3146	11	105	11	445	52.591	5.62		188.038	11	13613.9	11
P15090	Fatty acid-binding protein, adipocyte	Fatty acid-binding protein, adipocyte OS=Homo sapiens GN=FABP4 PE=1 SV=3	FABP4	High	0	50.8493	52.2727	6	181	6	132	14.709	7.14	Methylthio [C118]	325.1	6	26318.2	6
Q01469	Fatty acid-binding protein, epidermal	Fatty acid-binding protein, epidermal OS=Homo sapiens GN=FABP5 PE=1 SV=3	FABP5	High	0	17.2654	19.2593	4	128	4	135	15.155	7.01		185.724	4	13838.3	4
P51648	Fatty aldehyde dehydrogenase	Fatty aldehyde dehydrogenase OS=Homo sapiens GN=ALDH3A2 PE=1 SV=1	ALDH3A2 ALDH10 FALDH	High	0	91.4228	24.9485	13	606	12	485	54.813	7.88		875.735	13	69800.6	13
Q0JRZ9	F-BAR domain only protein 2	F-BAR domain only protein 2 OS=Homo sapiens GN=FCHO2 PE=1 SV=2	FCHO2	High	0	20.61	4.81481	4	66	4	810	88.869	6.86		116.268	4	9240.01	4
Q86UX7	Fermitin family homolog 3	Fermitin family homolog 3 OS=Homo sapiens GN=FERMT3 PE=1 SV=1	FERMT3 KIND3 MIG2B URP2	High	0	130.205	42.8786	20	333	20	667	75.905	6.98	Methylthio [C128; C439]	555.252	20	42912.9	20
P02794	Ferritin heavy chain	Ferritin heavy chain OS=Homo sapiens GN=FTH1 PE=1 SV=2	FTH1 FTH FTHL6 OK/SW-cl.84 PIG15	High	0	98.3752	46.4481	11	335	11	183	21.212	5.55		507.771	11	38611.1	11
P02792	Ferritin light chain	Ferritin light chain OS=Homo sapiens GN=FTL PE=1 SV=2	FTL	High	0	138.762	58.2857	13	857	13	175	20.007	5.78	Methylthio [C127]	1553.04	13	117283	13
P22830	Ferrochelatase, mitochondrial	Ferrochelatase, mitochondrial OS=Homo sapiens GN=FECH PE=1 SV=2	FECH	High	0	56.5788	29.3144	10	124	10	423	47.832	8.73	Methylthio [C395]	196.405	10	13267.5	10
P02751	Fibronectin	Fibronectin OS=Homo sapiens GN=FN1 PE=1 SV=4	FN1 FN	High	0	202.429	15.8005	27	704	27	2386	262.46	5.71		1077.79	27	77853	27
P21333	Filamin-A	Filamin-A OS=Homo sapiens GN=FLNA PE=1 SV=4	FLNA FLN FLN1	High	0	1233.41	60.7858	130	6609	119	2647	280.564	6.06	Methylthio [C53; C574; C649; C717; C810; C1018; C1157; C1260; C1402; C1453; C1997; C2102; C2107; C2160; C2199; C2293; C2378; C2543; C2582; C2601]	10819.8	130	843730	130
Q5T1M5	FK506-binding protein 15	FK506-binding protein 15 OS=Homo sapiens GN=FKBP15 PE=1 SV=2	FKBP15 KIAA0674	High	0	143.401	19.8523	23	400	23	1219	133.547	5.2		707.8	23	53829.9	23
O75955	Flotillin-1	Flotillin-1 OS=Homo sapiens GN=FLOT1 PE=1 SV=3	FLOT1	High	0	77.0179	34.4262	11	133	11	427	47.326	7.49		232.54	11	17786	11
Q14254	Flotillin-2	Flotillin-2 OS=Homo sapiens GN=FLOT2 PE=1 SV=2	FLOT2 ESA1 M17S1	High	0	123.243	54.2056	19	289	19	428	47.035	5.25	Methylthio [C56]	483.146	19	35984.9	19
O95466	Formin-like protein 1	Formin-like protein 1 OS=Homo sapiens GN=FMNL1 PE=1 SV=3	FMNL1 C17orf1 C17orf1B FMNL FRL1	High	0	136.7	25.7273	25	388	23	1100	121.777	5.72	Methylthio [C69]	627.342	25	45228.2	25
Q96PY5	Formin-like protein 2	Formin-like protein 2 OS=Homo sapiens GN=FMNL2 PE=1 SV=3	FMNL2 FHOD2 KIAA1902	High	0	55.7785	12.6151	13	120	11	1086	123.243	7.4	Methylthio [C65]	189.267	13	13677.3	13
P09467	Fructose-1,6-bisphosphatase 1	Fructose-1,6-bisphosphatase 1 OS=Homo sapiens GN=FBP1 PE=1 SV=5	FBP1 FBP	High	0	199.121	61.2426	23	841	22	338	36.819	6.99	Methylthio [C39; C93; C282]	1372.22	23	104707	23
O00757	Fructose-1,6-bisphosphatase isozyme 2	Fructose-1,6-bisphosphatase isozyme 2 OS=Homo sapiens GN=FBP2 PE=1 SV=2	FBP2	High	0	34.2954	12.6844	4	146	3	339	36.72	7.23		247.819	4	17292.9	4
P04075	Fructose-bisphosphate aldolase A	Fructose-bisphosphate aldolase A OS=Homo sapiens GN=ALDOA PE=1 SV=2	ALDOA ALDA	High	0	90.9508	43.1319	15	289	14	364	39.395	8.09		493.333	14	38052.8	15
P07954	Fumarate hydratase, mitochondrial	Fumarate hydratase, mitochondrial OS=Homo sapiens GN=FH PE=1 SV=3	FH	High	0	140.476	48.6275	19	659	19	510	54.602	8.76		1017.74	19	79880	19
Q96GK7	Fumarylacetoacetate hydrolase domain-containing protein 2A	Fumarylacetoacetate hydrolase domain-containing protein 2A OS=Homo sapiens GN=FAHD2A PE=1 SV=1	FAHD2A CGI-105	High	0	41.7794	25.1592	6	104	6	314	34.574	8.24		184.401	6	12778.4	6
P54803	Galactocerebrosidase	Galactocerebrosidase OS=Homo sapiens GN=GALC PE=1 SV=2	GALC	High	0	35.9683	14.3066	8	106	8	685	76.985	6.64		181.781	8	13690	8
P09382	Galectin-1	Galectin-1 OS=Homo sapiens GN=LGALS1 PE=1 SV=2	LGALS1	High	0	89.6449	80.7407	10	769	10	135	14.706	5.5	Methylthio [C43; C61; C89]	972.425	10	82592.3	10
P17931	Galectin-3	Galectin-3 OS=Homo sapiens GN=LGALS3 PE=1 SV=5	LGALS3 MAC2	High	0	122.304	38.4	12	1974	12	250	26.136	8.56	Methylthio [C173]	3417.48	12	249280	12
Q08380	Galectin-3-binding protein	Galectin-3-binding protein OS=Homo sapiens GN=LGALS3BP PE=1 SV=1	LGALS3BP M2BP	High	0	89.8324	20.1709	11	447	11	585	65.289	5.27	Methylthio [C526]	820.884	11	62013.1	11
O00182	Galectin-9	Galectin-9 OS=Homo sapiens GN=LGALS9 PE=1 SV=2	LGALS9	High	0	53.0184	29.2958	8	352	8	355	39.493	9.17	Methylthio [C74]	580.25	8	43144.4	8
Q92820	Gamma-glutamyl hydrolase	Gamma-glutamyl hydrolase OS=Homo sapiens GN=GGH PE=1 SV=2	GGH	High	0	56.3668	32.3899	8	158	8	318	35.941	7.11		278.252	8	21249.7	8
P13284	Gamma-interferon-inducible lysosomal thiol reductase	Gamma-interferon-inducible lysosomal thiol reductase OS=Homo sapiens GN=IFI30 PE=1 SV=3	IFI30 GILT IP30	High	0	42.462	16	4	314	4	250	27.945	4.88	Methylthio [C117; C124; C237]	473.495	4	36034.2	4
Q99747	Gamma-soluble NSF attachment protein	Gamma-soluble NSF attachment protein OS=Homo sapiens GN=NAPG PE=1 SV=1	NAPG SNAPG	High	0	66.8494	37.8205	11	134	11	312	34.724	5.41		208.708	11	16800.9	11
P17900	Ganglioside GM2 activator	Ganglioside GM2 activator OS=Homo sapiens GN=GM2A PE=1 SV=4	GM2A	High	0	37.2802	27.4611	5	258	5	193	20.825	5.31		402.4	5	29202.9	5
O95479	GDH/6PGL endoplasmic bifunctional protein [Includes: Glucose 1-dehydrogenase	GDH/6PGL endoplasmic bifunctional protein OS=Homo sapiens GN=H6PD PE=1 SV=2	H6PD GDH	High	0	137.171	30.5942	24	531	24	791	88.836	7.3		849.438	24	60983.8	24
P06396	Gelsolin	Gelsolin OS=Homo sapiens GN=GSN PE=1 SV=1	GSN	High	0	254.648	41.9437	31	1749	31	782	85.644	6.28	Methylthio [C331; C672]	2746.25	31	214956	31
O60763	General vesicular transport factor p115	General vesicular transport factor p115 OS=Homo sapiens GN=USO1 PE=1 SV=2	USO1 VDP	High	0	99.9787	21.4137	18	128	18	962	107.828	4.91		199.319	18	16599.4	18
Q8N2G8	GH3 domain-containing protein	GH3 domain-containing protein OS=Homo sapiens GN=GHDC PE=1 SV=2	GHDC D11LGP1E LGP1	High	0	24.4368	11.6981	7	108	7	530	57.487	7.88		158.423	7	10808.4	7
P11413	Glucose-6-phosphate 1-dehydrogenase	Glucose-6-phosphate 1-dehydrogenase OS=Homo sapiens GN=G6PD PE=1 SV=4	G6PD	High	0	140.909	47.5728	25	594	25	515	59.219	6.84	Methylthio [C13; C385]	938.178	25	72381.4	25
P14314	Glucosidase 2 subunit beta	Glucosidase 2 subunit beta OS=Homo sapiens GN=PRKCSH PE=1 SV=2	PRKCSH G19P1	High	0	204.937	35.2273	24	1235	24	528	59.388	4.41	Methylthio [C471]	2079.57	24	164020	24
P04062	Glucosylceramidase	Glucosylceramidase OS=Homo sapiens GN=GBA PE=1 SV=3	GBA GC GLUC	High	0	53.1076	30.7836	13	230	13	536	59.678	7.61		329.257	13	25160.9	13
P00367	Glutamate dehydrogenase 1, mitochondrial	Glutamate dehydrogenase 1, mitochondrial OS=Homo sapiens GN=GLUD1 PE=1 SV=2	GLUD1 GLUD	High	0	321.021	63.9785	32	1767	32	558	61.359	7.8	Methylthio [C112; C172; C327; C376]	2831.62	32	224370	32
O94925	Glutaminase kidney isoform, mitochondrial	Glutaminase kidney isoform, mitochondrial OS=Homo sapiens GN=GLS PE=1 SV=1	GLS GLS1 KIAA0838	High	0	54.7689	20.4783	10	157	10	669	73.414	7.77		226.5	10	18083.6	10
P47897	Glutamine--tRNA ligase	Glutamine--tRNA ligase OS=Homo sapiens GN=QARS PE=1 SV=1	QARS	High	0	86.0158	26.0645	18	261	18	775	87.743	7.15		421.273	18	29781	17
Q92947	Glutaryl-CoA dehydrogenase, mitochondrial	Glutaryl-CoA dehydrogenase, mitochondrial OS=Homo sapiens GN=GCDH PE=1 SV=1	GCDH	High	0	34.3607	10.9589	4	93	4	438	48.096	8.06		141.847	4	11280.7	4
P07203	Glutathione peroxidase 1	Glutathione peroxidase 1 OS=Homo sapiens GN=GPX1 PE=1 SV=4	GPX1	High	0	93.0269	66.0099	10	758	10	203	22.075	6.55	Methylthio [C78; C156]	1109.49	10	86939.3	10
P00390	Glutathione reductase, mitochondrial	Glutathione reductase, mitochondrial OS=Homo sapiens GN=GSR PE=1 SV=2	GSR GLUR GRD1	High	0	70.7744	32.3755	11	214	11	522	56.221	8.5		366.278	11	26919.7	11
Q9Y2Q3	Glutathione S-transferase kappa 1	Glutathione S-transferase kappa 1 OS=Homo sapiens GN=GSTK1 PE=1 SV=3	GSTK1 HDCMD47P	High	0	110.555	61.5044	12	857	12	226	25.48	8.41	Methylthio [C176]	1348	12	106052	12
P78417	Glutathione S-transferase omega-1	Glutathione S-transferase omega-1 OS=Homo sapiens GN=GSTO1 PE=1 SV=2	GSTO1 GSTTLP28	High	0	45.5754	31.1203	11	255	11	241	27.548	6.6	Methylthio [C192]	360.579	11	24971.7	11
P09211	Glutathione S-transferase P	Glutathione S-transferase P OS=Homo sapiens GN=GSTP1 PE=1 SV=2	GSTP1 FAEES3 GST3	High	0	45.931	43.3333	6	165	6	210	23.341	5.64		226.671	5	26922.8	6
P04406	Glyceraldehyde-3-phosphate dehydrogenase	Glyceraldehyde-3-phosphate dehydrogenase OS=Homo sapiens GN=GAPDH PE=1 SV=3	GAPDH GAPD CDABP0047 OK/SW-cl.12	High	0	147.181	55.5224	15	895	15	335	36.03	8.46	Methylthio [C247]	1444.52	15	115259	14
P43304	Glycerol-3-phosphate dehydrogenase, mitochondrial	Glycerol-3-phosphate dehydrogenase, mitochondrial OS=Homo sapiens GN=GPD2 PE=1 SV=3	GPD2	High	0	265.8	63.8239	41	1415	41	727	80.802	7.69	Methylthio [C270; C285; C546]	2258.4	41	170150	41
P21695	Glycerol-3-phosphate dehydrogenase [NAD	Glycerol-3-phosphate dehydrogenase [NAD(+)], cytoplasmic OS=Homo sapiens GN=GPD1 PE=1 SV=4	GPD1	High	0	92.4935	55.3009	18	413	18	349	37.543	6.18	Methylthio [C200]	655.478	18	47490.2	18
Q9UBQ7	Glyoxylate reductase/hydroxypyruvate reductase	Glyoxylate reductase/hydroxypyruvate reductase OS=Homo sapiens GN=GRHPR PE=1 SV=1	GRHPR GLXR MSTP035	High	0	74.3116	38.4146	11	199	11	328	35.646	7.39		340.08	11	26307	11
Q92896	Golgi apparatus protein 1	Golgi apparatus protein 1 OS=Homo sapiens GN=GLG1 PE=1 SV=2	GLG1 CFR1 ESL1 MG160	High	0	71.9216	15.6064	19	213	19	1179	134.464	6.9	Methylthio [C118; C190; C404; C542; C903; C984]	333.416	19	23839.3	19
Q9H8Y8	Golgi reassembly-stacking protein 2	Golgi reassembly-stacking protein 2 OS=Homo sapiens GN=GORASP2 PE=1 SV=3	GORASP2 GOLPH6	High	0	31.283	25.4425	8	139	8	452	47.116	4.82	Methylthio [C173]	173.926	8	13539.8	8
Q9H4G4	Golgi-associated plant pathogenesis-related protein 1	Golgi-associated plant pathogenesis-related protein 1 OS=Homo sapiens GN=GLIPR2 PE=1 SV=3	GLIPR2 C9orf19 GAPR1	High	0	75.3177	68.8312	7	564	7	154	17.208	9.41	Methylthio [C63]	1094.77	7	84632.1	7
Q96S52	GPI transamidase component PIG-S	GPI transamidase component PIG-S OS=Homo sapiens GN=PIGS PE=1 SV=3	PIGS UNQ1873/PRO4316	High	0	47.9145	16.5766	7	138	7	555	61.617	6.49		202.859	7	14334.6	7
P28676	Grancalcin	Grancalcin OS=Homo sapiens GN=GCA PE=1 SV=2	GCA GCL	High	0	24.3087	18.4332	5	184	5	217	23.994	5.21		251.879	5	19518.2	5
P28799	Granulins	Granulins OS=Homo sapiens GN=GRN PE=1 SV=2	GRN	High	0	62.9107	18.5497	10	399	10	593	63.5	6.83	Methylthio [C178; C208; C335; C543; C544; C551; C552; C558; C559]	602.911	10	42520.3	10
Q8NCC3	Group XV phospholipase A2	Group XV phospholipase A2 OS=Homo sapiens GN=PLA2G15 PE=1 SV=2	PLA2G15 LYPLA3 UNQ341/PRO540	High	0	30.1005	16.2621	6	131	6	412	46.628	6.73		182.18	6	14198.7	6
P62993	Growth factor receptor-bound protein 2	Growth factor receptor-bound protein 2 OS=Homo sapiens GN=GRB2 PE=1 SV=1	GRB2 ASH	High	0	54.3327	42.8571	11	167	11	217	25.19	6.32		242.594	11	20704.1	11
Q9H3K2	Growth hormone-inducible transmembrane protein	Growth hormone-inducible transmembrane protein OS=Homo sapiens GN=GHITM PE=1 SV=2	GHITM DERP2 MICS1 TMBIM5 My021 UNQ244/PRO281	High	0	40.3174	20.8696	7	105	7	345	37.181	9.94		145.529	7	12531	7
Q9HAV7	GrpE protein homolog 1, mitochondrial	GrpE protein homolog 1, mitochondrial OS=Homo sapiens GN=GRPEL1 PE=1 SV=2	GRPEL1 GREPEL1	High	0	62.8337	55.2995	11	185	11	217	24.264	8.12		303.254	11	24937.2	11
Q9UIJ7	GTP:AMP phosphotransferase AK3, mitochondrial	GTP:AMP phosphotransferase AK3, mitochondrial OS=Homo sapiens GN=AK3 PE=1 SV=4	AK3 AK3L1 AK6 AKL3L	High	0	111.333	74.0088	16	626	16	227	25.55	9.16		956.418	15	70409.3	16
Q8WWP7	GTPase IMAP family member 1	GTPase IMAP family member 1 OS=Homo sapiens GN=GIMAP1 PE=1 SV=1	GIMAP1 IMAP1	High	0	52.2916	27.1242	7	110	7	306	34.348	8.87		179.849	7	14275.5	7
Q9NUV9	GTPase IMAP family member 4	GTPase IMAP family member 4 OS=Homo sapiens GN=GIMAP4 PE=1 SV=1	GIMAP4 IAN1 IMAP4 MSTP062	High	0	16.0429	8.20669	3	61	3	329	37.51	7.81		101.9	3	7243.14	3
P04899	Guanine nucleotide-binding protein G	Guanine nucleotide-binding protein G(i) subunit alpha-2 OS=Homo sapiens GN=GNAI2 PE=1 SV=3	GNAI2 GNAI2B	High	0	177.543	62.8169	20	751	14	355	40.425	5.54	Methylthio [C66; C140; C287; C326]	1174.74	20	91300.4	20
P50151	Guanine nucleotide-binding protein G	Guanine nucleotide-binding protein G(I)/G(S)/G(O) subunit gamma-10 OS=Homo sapiens GN=GNG10 PE=1 SV=1	GNG10 GNGT10	High	0	26.1083	45.5882	4	118	4	68	7.201	7.85		225.325	4	15605	4
P08754	Guanine nucleotide-binding protein G	Guanine nucleotide-binding protein G(k) subunit alpha OS=Homo sapiens GN=GNAI3 PE=1 SV=3	GNAI3	High	0	81.7518	44.6328	12	384	6	354	40.506	5.69	Methylthio [C66; C325]	533.008	12	41373.8	12
Q5JWF2	Guanine nucleotide-binding protein G	Guanine nucleotide-binding protein G(s) subunit alpha isoforms XLas OS=Homo sapiens GN=GNAS PE=1 SV=2	GNAS GNAS1	High	0	52.4758	9.54677	10	226	9	1037	110.956	5.03		310.338	10	23396.8	10
Q14344	Guanine nucleotide-binding protein subunit alpha-13	Guanine nucleotide-binding protein subunit alpha-13 OS=Homo sapiens GN=GNA13 PE=1 SV=2	GNA13	High	0	45.1593	27.8515	10	226	9	377	44.022	8		321.513	10	24813.6	10
Q9BSH5	Haloacid dehalogenase-like hydrolase domain-containing protein 3	Haloacid dehalogenase-like hydrolase domain-containing protein 3 OS=Homo sapiens GN=HDHD3 PE=1 SV=1	HDHD3 C9orf158	High	0	25.6489	21.1155	4	67	4	251	27.982	6.71		122.44	4	8525.11	4
P51798	H	H(+)/Cl(-) exchange transporter 7 OS=Homo sapiens GN=CLCN7 PE=1 SV=2	CLCN7	High	0	23.2795	5.71429	5	82	5	805	88.622	8.43		143.474	5	10649.4	5
O00165	HCLS1-associated protein X-1	HCLS1-associated protein X-1 OS=Homo sapiens GN=HAX1 PE=1 SV=2	HAX1 HS1BP1	High	0	14.4946	11.4695	3	60	3	279	31.601	4.92		88.3885	3	6658.53	3
P0DMV9	Heat shock 70 kDa protein 1B	Heat shock 70 kDa protein 1B OS=Homo sapiens GN=HSPA1B PE=1 SV=1	HSPA1B	High	0	293.254	62.2465	35	1835	29	641	70.009	5.66	Methylthio [C17; C306; C603]	2939.04	35	223240	35
P11142	Heat shock cognate 71 kDa protein	Heat shock cognate 71 kDa protein OS=Homo sapiens GN=HSPA8 PE=1 SV=1	HSPA8 HSC70 HSP73 HSPA10	High	0	423.148	67.1827	43	2721	36	646	70.854	5.52	Methylthio [C17; C574; C603]	4411.13	43	342644	43
Q12931	Heat shock protein 75 kDa, mitochondrial	Heat shock protein 75 kDa, mitochondrial OS=Homo sapiens GN=TRAP1 PE=1 SV=3	TRAP1 HSP75	High	0	117.56	31.25	21	463	20	704	80.06	8.21		816.842	21	60973.5	21
P04792	Heat shock protein beta-1	Heat shock protein beta-1 OS=Homo sapiens GN=HSPB1 PE=1 SV=2	HSPB1 HSP27 HSP28	High	0	73.849	49.2683	11	371	11	205	22.768	6.4		691.889	11	48763.2	11
P07900	Heat shock protein HSP 90-alpha	Heat shock protein HSP 90-alpha OS=Homo sapiens GN=HSP90AA1 PE=1 SV=5	HSP90AA1 HSP90A HSPC1 HSPCA	High	0	297.959	51.776	43	1646	26	732	84.607	5.02	Methylthio [C374; C420]	2689.3	43	201160	43
P08238	Heat shock protein HSP 90-beta	Heat shock protein HSP 90-beta OS=Homo sapiens GN=HSP90AB1 PE=1 SV=4	HSP90AB1 HSP90B HSPC2 HSPCB	High	0	255.026	42.9558	35	1411	16	724	83.212	5.03		2325.8	35	176769	35
P14317	Hematopoietic lineage cell-specific protein	Hematopoietic lineage cell-specific protein OS=Homo sapiens GN=HCLS1 PE=1 SV=3	HCLS1 HS1	High	0	131.198	37.2428	18	617	18	486	53.981	4.81		1015.84	18	81131.9	18
P09601	Heme oxygenase 1	Heme oxygenase 1 OS=Homo sapiens GN=HMOX1 PE=1 SV=1	HMOX1 HO HO1	High	0	167.117	55.2083	12	664	12	288	32.798	8.25		1286.34	12	95695.1	12
P30519	Heme oxygenase 2	Heme oxygenase 2 OS=Homo sapiens GN=HMOX2 PE=1 SV=2	HMOX2 HO2	High	0	82.5235	44.6203	12	259	12	316	36.01	5.41		414.991	12	33073.9	12
Q9NRV9	Heme-binding protein 1	Heme-binding protein 1 OS=Homo sapiens GN=HEBP1 PE=1 SV=1	HEBP1 HBP	High	0	62.183	46.0317	7	214	7	189	21.084	5.8		418.859	7	31085.2	7
P69905	Hemoglobin subunit alpha	Hemoglobin subunit alpha OS=Homo sapiens GN=HBA1 PE=1 SV=2	HBA1; HBA2	High	0	78.7573	62.6761	8	609	8	142	15.248	8.68		912.715	6	83647.5	8
P68871	Hemoglobin subunit beta	Hemoglobin subunit beta OS=Homo sapiens GN=HBB PE=1 SV=2	HBB	High	0	172.576	95.2381	13	2150	6	147	15.988	7.28	Methylthio [C94; C113]	3431.44	12	280799	13
P02042	Hemoglobin subunit delta	Hemoglobin subunit delta OS=Homo sapiens GN=HBD PE=1 SV=2	HBD	High	0	115.01	67.3469	10	1335	3	147	16.045	8.05		2264.97	9	184472	10
O14964	Hepatocyte growth factor-regulated tyrosine kinase substrate	Hepatocyte growth factor-regulated tyrosine kinase substrate OS=Homo sapiens GN=HGS PE=1 SV=1	HGS HRS	High	0	26.1333	7.59331	6	63	6	777	86.138	6.16		110.095	6	7868.44	6
P51858	Hepatoma-derived growth factor	Hepatoma-derived growth factor OS=Homo sapiens GN=HDGF PE=1 SV=1	HDGF HMG1L2	High	0	46.4848	41.25	9	117	8	240	26.772	4.73		198.125	9	14561.2	9
Q5SSJ5	Heterochromatin protein 1-binding protein 3	Heterochromatin protein 1-binding protein 3 OS=Homo sapiens GN=HP1BP3 PE=1 SV=1	HP1BP3	High	0	91.51	29.2948	19	404	19	553	61.169	9.67		623.306	19	47068.2	19
Q13151	Heterogeneous nuclear ribonucleoprotein A0	Heterogeneous nuclear ribonucleoprotein A0 OS=Homo sapiens GN=HNRNPA0 PE=1 SV=1	HNRNPA0 HNRPA0	High	0	53.9691	31.1475	9	251	7	305	30.822	9.29		412.734	9	27018.2	9
P09651	Heterogeneous nuclear ribonucleoprotein A1	Heterogeneous nuclear ribonucleoprotein A1 OS=Homo sapiens GN=HNRNPA1 PE=1 SV=5	HNRNPA1 HNRPA1	High	0	143.439	39.2473	14	564	10	372	38.723	9.13	Methylthio [C43]	1051.41	14	75562.2	14
Q99729	Heterogeneous nuclear ribonucleoprotein A/B	Heterogeneous nuclear ribonucleoprotein A/B OS=Homo sapiens GN=HNRNPAB PE=1 SV=2	HNRNPAB ABBP1 HNRPAB	High	0	43.1863	22.8916	9	202	8	332	36.202	8.21	Methylthio [C98]	286.331	9	23831	9
Q14103	Heterogeneous nuclear ribonucleoprotein D0	Heterogeneous nuclear ribonucleoprotein D0 OS=Homo sapiens GN=HNRNPD PE=1 SV=1	HNRNPD AUF1 HNRPD	High	0	119.602	39.7183	17	489	15	355	38.41	7.81	Methylthio [C126; C226]	722.415	17	60167.2	17
P31942	Heterogeneous nuclear ribonucleoprotein H3	Heterogeneous nuclear ribonucleoprotein H3 OS=Homo sapiens GN=HNRNPH3 PE=1 SV=2	HNRNPH3 HNRPH3	High	0	53.4273	29.7688	7	176	6	346	36.903	6.87	Methylthio [C27]	327.967	7	25123	7
P61978	Heterogeneous nuclear ribonucleoprotein K	Heterogeneous nuclear ribonucleoprotein K OS=Homo sapiens GN=HNRNPK PE=1 SV=1	HNRNPK HNRPK	High	0	180.553	42.3326	19	793	19	463	50.944	5.54	Methylthio [C145]	1249.25	19	105533	19
P14866	Heterogeneous nuclear ribonucleoprotein L	Heterogeneous nuclear ribonucleoprotein L OS=Homo sapiens GN=HNRNPL PE=1 SV=2	HNRNPL HNRPL P/OKcl.14	High	0	53.8123	17.8268	7	156	7	589	64.092	8.22		306.027	7	21716.6	7
P52272	Heterogeneous nuclear ribonucleoprotein M	Heterogeneous nuclear ribonucleoprotein M OS=Homo sapiens GN=HNRNPM PE=1 SV=3	HNRNPM HNRPM NAGR1	High	0	176.893	40.411	28	755	28	730	77.464	8.7	Methylthio [C114; C653]	1218.17	28	94463.8	28
O43390	Heterogeneous nuclear ribonucleoprotein R	Heterogeneous nuclear ribonucleoprotein R OS=Homo sapiens GN=HNRNPR PE=1 SV=1	HNRNPR HNRPR	High	0	47.9545	20.8531	12	192	6	633	70.899	8.13	Methylthio [C99; C292]	279.484	12	21152.4	12
Q00839	Heterogeneous nuclear ribonucleoprotein U	Heterogeneous nuclear ribonucleoprotein U OS=Homo sapiens GN=HNRNPU PE=1 SV=6	HNRNPU HNRPU SAFA U21.1	High	0	151.239	25.9394	21	782	21	825	90.528	6	Methylthio [C562; C594]	1310.69	21	95387	21
Q1KMD3	Heterogeneous nuclear ribonucleoprotein U-like protein 2	Heterogeneous nuclear ribonucleoprotein U-like protein 2 OS=Homo sapiens GN=HNRNPUL2 PE=1 SV=1	HNRNPUL2 HNRPUL2	High	0	88.2035	28.1124	19	336	19	747	85.052	4.91	Methylthio [C405; C518]	450.916	19	36566.4	19
P22626	Heterogeneous nuclear ribonucleoproteins A2/B1	Heterogeneous nuclear ribonucleoproteins A2/B1 OS=Homo sapiens GN=HNRNPA2B1 PE=1 SV=2	HNRNPA2B1 HNRPA2B1	High	0	191.424	54.3909	21	953	17	353	37.407	8.95	Methylthio [C50]	1615.8	21	120719	21
P07910	Heterogeneous nuclear ribonucleoproteins C1/C2	Heterogeneous nuclear ribonucleoproteins C1/C2 OS=Homo sapiens GN=HNRNPC PE=1 SV=4	HNRNPC HNRPC	High	0	93.2316	33.0065	14	387	14	306	33.65	5.08		687.835	14	52185.7	14
P19367	Hexokinase-1	Hexokinase-1 OS=Homo sapiens GN=HK1 PE=1 SV=3	HK1	High	0	308.543	46.2377	45	2128	41	917	102.42	6.8	Methylthio [C158; C256; C628; C813; C823; C834]	3230.39	45	248955	44
P52789	Hexokinase-2	Hexokinase-2 OS=Homo sapiens GN=HK2 PE=1 SV=2	HK2	High	0	192.215	38.4951	30	868	25	917	102.313	6.05	Methylthio [C375; C606; C794; C909]	1361.24	30	103128	30
P52790	Hexokinase-3	Hexokinase-3 OS=Homo sapiens GN=HK3 PE=1 SV=2	HK3	High	0	128.112	22.7519	17	513	14	923	98.962	5.4	Methylthio [C915]	793.447	17	58479.8	17
P30273	High affinity immunoglobulin epsilon receptor subunit gamma	High affinity immunoglobulin epsilon receptor subunit gamma OS=Homo sapiens GN=FCER1G PE=1 SV=1	FCER1G	High	0	39.0685	40.6977	5	276	5	86	9.661	7.12		462.631	5	32668.7	5
P12314	High affinity immunoglobulin gamma Fc receptor I	High affinity immunoglobulin gamma Fc receptor I OS=Homo sapiens GN=FCGR1A PE=1 SV=2	FCGR1A FCG1 FCGR1 IGFR1	High	0	28.2999	13.369	6	85	6	374	42.605	7.97		125.395	6	8040.12	5
P37235	Hippocalcin-like protein 1	Hippocalcin-like protein 1 OS=Homo sapiens GN=HPCAL1 PE=1 SV=3	HPCAL1 BDR1	High	0	32.9141	32.6425	7	154	7	193	22.299	5.35		248.222	7	18779.5	7
Q9BX68	Histidine triad nucleotide-binding protein 2, mitochondrial	Histidine triad nucleotide-binding protein 2, mitochondrial OS=Homo sapiens GN=HINT2 PE=1 SV=1	HINT2	High	0	44.4598	51.5337	6	214	6	163	17.151	9.16	Methylthio [C75]	364.876	6	27730.9	6
P16401	Histone H1.5	Histone H1.5 OS=Homo sapiens GN=HIST1H1B PE=1 SV=3	HIST1H1B H1F5	High	0	52.711	25.6637	8	260	7	226	22.566	10.92		472.942	8	40502.5	8
Q92522	Histone H1x	Histone H1x OS=Homo sapiens GN=H1FX PE=1 SV=1	H1FX	High	0	32.3572	22.0657	6	116	6	213	22.474	10.76		192.403	6	15757.9	6
P06899	Histone H2B type 1-J	Histone H2B type 1-J OS=Homo sapiens GN=HIST1H2BJ PE=1 SV=3	HIST1H2BJ H2BFR	High	0	87.9903	46.8254	8	538	2	126	13.896	10.32		783.28	8	62851.7	8
O60814	Histone H2B type 1-K	Histone H2B type 1-K OS=Homo sapiens GN=HIST1H2BK PE=1 SV=3	HIST1H2BK H2BFT HIRIP1	High	0	95.8412	46.8254	8	662	2	126	13.882	10.32		977.871	8	77085	8
P84243	Histone H3.3	Histone H3.3 OS=Homo sapiens GN=H3F3A PE=1 SV=2	H3F3A H3.3A H3F3 PP781; H3F3B H3.3B	High	0	41.0098	55.1471	8	485	8	136	15.319	11.27	Methylthio [C111]	766.641	8	47637	8
P62805	Histone H4	Histone H4 OS=Homo sapiens GN=HIST1H4A PE=1 SV=2	HIST1H4A H4/A H4FA; HIST1H4B H4/I H4FI; HIST1H4C H4/G H4FG; HIST1H4D H4/B H4FB; HIST1H4E H4/J H4FJ; HIST1H4F H4/C H4FC; HIST1H4H H4/H H4FH; HIST1H4I H4/M H4FM; HIST1H4J H4/E H4FE; HIST1H4K H4/D H4FD; HIST1H4L H4/K H4FK; HIST2H4A H4/N H4F2 H4FN HIST2H4; HIST2H4B H4/O H4FO; HIST4H4	High	0	131.459	53.3981	9	760	9	103	11.36	11.36		1293.66	9	97424.9	9
P30456	HLA class I histocompatibility antigen, A-43 alpha chain	HLA class I histocompatibility antigen, A-43 alpha chain OS=Homo sapiens GN=HLA-A PE=1 SV=1	HLA-A HLAA	High	0	111.027	36.7123	11	266	5	365	41.007	6.39		467.451	11	36235.3	11
P28068	HLA class II histocompatibility antigen, DM beta chain	HLA class II histocompatibility antigen, DM beta chain OS=Homo sapiens GN=HLA-DMB PE=1 SV=1	HLA-DMB DMB RING7	High	0	48.9252	41.4449	6	143	6	263	28.924	7.44	Methylthio [C43; C64; C135]	244.488	6	18107.9	6
P20036	HLA class II histocompatibility antigen, DP alpha 1 chain	HLA class II histocompatibility antigen, DP alpha 1 chain OS=Homo sapiens GN=HLA-DPA1 PE=1 SV=1	HLA-DPA1 HLA-DP1A HLASB	High	0	35.3007	34.6154	5	237	5	260	29.362	5.21	Methylthio [C138; C194]	403.473	5	30815.6	5
P04440	HLA class II histocompatibility antigen, DP beta 1 chain	HLA class II histocompatibility antigen, DP beta 1 chain OS=Homo sapiens GN=HLA-DPB1 PE=1 SV=1	HLA-DPB1 HLA-DP1B	High	0	70.0405	36.4341	9	601	7	258	29.141	8.57		900.954	9	66524.6	9
P01909	HLA class II histocompatibility antigen, DQ alpha 1 chain	HLA class II histocompatibility antigen, DQ alpha 1 chain OS=Homo sapiens GN=HLA-DQA1 PE=1 SV=1	HLA-DQA1	High	0	39.784	27.1654	7	128	6	254	27.787	5.72	Methylthio [C70; C188]	186.303	7	15904.2	7
P01920	HLA class II histocompatibility antigen, DQ beta 1 chain	HLA class II histocompatibility antigen, DQ beta 1 chain OS=Homo sapiens GN=HLA-DQB1 PE=1 SV=2	HLA-DQB1 HLA-DQB	High	0	72.9761	44.8276	11	319	11	261	29.972	7.25	Methylthio [C111; C149]	415.374	11	33441.8	11
P01903	HLA class II histocompatibility antigen, DR alpha chain	HLA class II histocompatibility antigen, DR alpha chain OS=Homo sapiens GN=HLA-DRA PE=1 SV=1	HLA-DRA HLA-DRA1	High	0	116.27	37.4016	10	1391	9	254	28.589	5	Methylthio [C132; C188]	2202.81	10	185481	10
P79483	HLA class II histocompatibility antigen, DR beta 3 chain	HLA class II histocompatibility antigen, DR beta 3 chain OS=Homo sapiens GN=HLA-DRB3 PE=1 SV=1	HLA-DRB3	High	0	107.45	34.9624	9	1012	3	266	29.943	8.56	Methylthio [C146]	1568.47	9	123772	9
P13762	HLA class II histocompatibility antigen, DR beta 4 chain	HLA class II histocompatibility antigen, DR beta 4 chain OS=Homo sapiens GN=HLA-DRB4 PE=1 SV=2	HLA-DRB4	High	0	53.6991	24.4361	6	263	3	266	29.922	7.33	Methylthio [C108]	386.886	6	28806.7	6
P20039	HLA class II histocompatibility antigen, DRB1-11 beta chain	HLA class II histocompatibility antigen, DRB1-11 beta chain OS=Homo sapiens GN=HLA-DRB1 PE=1 SV=1	HLA-DRB1	High	0	115.61	56.391	13	953	2	266	30.141	7.18	Methylthio [C108; C146; C202]	1379.26	13	108663	13
Q5Y7A7	HLA class II histocompatibility antigen, DRB1-13 beta chain	HLA class II histocompatibility antigen, DRB1-13 beta chain OS=Homo sapiens GN=HLA-DRB1 PE=1 SV=1	HLA-DRB1	High	0	139.506	54.8872	12	1159	4	266	29.989	6.99	Methylthio [C108; C146; C202]	1883.57	12	142472	12
P01911	HLA class II histocompatibility antigen, DRB1-15 beta chain	HLA class II histocompatibility antigen, DRB1-15 beta chain OS=Homo sapiens GN=HLA-DRB1 PE=1 SV=2	HLA-DRB1 HLA-DRB2	High	0	134.951	48.1203	12	1088	5	266	29.947	7.74	Methylthio [C108; C146; C202]	1787.07	12	133622	12
P13760	HLA class II histocompatibility antigen, DRB1-4 beta chain	HLA class II histocompatibility antigen, DRB1-4 beta chain OS=Homo sapiens GN=HLA-DRB1 PE=1 SV=1	HLA-DRB1	High	0	138.057	38.7218	11	1627	5	266	30.093	7.18	Methylthio [C108; C202]	2413.31	11	183968	11
P13761	HLA class II histocompatibility antigen, DRB1-7 beta chain	HLA class II histocompatibility antigen, DRB1-7 beta chain OS=Homo sapiens GN=HLA-DRB1 PE=1 SV=1	HLA-DRB1	High	0	105.25	37.9699	12	879	3	266	29.803	7.44	Methylthio [C108; C146]	1353.12	12	108110	12
P04233	HLA class II histocompatibility antigen gamma chain	HLA class II histocompatibility antigen gamma chain OS=Homo sapiens GN=CD74 PE=1 SV=3	CD74 DHLAG	High	0	142.221	48.3108	13	820	13	296	33.494	8.44		1427.6	13	113607	12
Q16543	Hsp90 co-chaperone Cdc37	Hsp90 co-chaperone Cdc37 OS=Homo sapiens GN=CDC37 PE=1 SV=1	CDC37 CDC37A	High	0	79.7728	35.1852	15	185	15	378	44.44	5.25		301.065	15	24067.2	15
Q16836	Hydroxyacyl-coenzyme A dehydrogenase, mitochondrial	Hydroxyacyl-coenzyme A dehydrogenase, mitochondrial OS=Homo sapiens GN=HADH PE=1 SV=3	HADH HAD HADHSC SCHAD	High	0	151.473	61.1465	19	1011	19	314	34.272	8.85		1602.39	19	126230	19
P35914	Hydroxymethylglutaryl-CoA lyase, mitochondrial	Hydroxymethylglutaryl-CoA lyase, mitochondrial OS=Homo sapiens GN=HMGCL PE=1 SV=2	HMGCL	High	0	50.5526	25.2308	6	216	6	325	34.338	8.54		291.96	6	22439.5	6
Q6YN16	Hydroxysteroid dehydrogenase-like protein 2	Hydroxysteroid dehydrogenase-like protein 2 OS=Homo sapiens GN=HSDL2 PE=1 SV=1	HSDL2 C9orf99 SDR13C1	High	0	127.883	45.4545	20	346	20	418	45.366	7.99	Methylthio [C11; C218]	664.469	20	49389.4	20
Q9Y4L1	Hypoxia up-regulated protein 1	Hypoxia up-regulated protein 1 OS=Homo sapiens GN=HYOU1 PE=1 SV=1	HYOU1 GRP170 ORP150	High	0	254.103	46.7467	41	959	41	999	111.266	5.22		1609.79	41	118004	41
P01876	Ig alpha-1 chain C region	Ig alpha-1 chain C region OS=Homo sapiens GN=IGHA1 PE=1 SV=2	IGHA1	High	0	41.1841	20.3966	7	266	7	353	37.631	6.51	Methylthio [C85]	408.748	7	31726.4	7
P01857	Ig gamma-1 chain C region	Ig gamma-1 chain C region OS=Homo sapiens GN=IGHG1 PE=1 SV=1	IGHG1	High	0	62.6642	35.4545	10	397	5	330	36.083	8.19	Methylthio [C27; C144; C250]	576.089	10	42319.2	10
P01834	Ig kappa chain C region	Ig kappa chain C region OS=Homo sapiens GN=IGKC PE=1 SV=1	IGKC	High	0	56.7466	80.1887	5	252	5	106	11.602	5.87	Methylthio [C26; C86]	358.173	5	29823.8	5
P55899	IgG receptor FcRn large subunit p51	IgG receptor FcRn large subunit p51 OS=Homo sapiens GN=FCGRT PE=1 SV=1	FCGRT FCRN	High	0	61.6801	36.7123	10	337	10	365	39.718	6.54	Methylthio [C182; C221]	509.268	10	40549.4	10
Q9Y5U9	Immediate early response 3-interacting protein 1	Immediate early response 3-interacting protein 1 OS=Homo sapiens GN=IER3IP1 PE=1 SV=1	IER3IP1 HSPC039	High	0	23.2929	64.6341	3	119	3	82	8.963	8.22	Methylthio [C15]	159.703	2	13641.3	3
Q93033	Immunoglobulin superfamily member 2	Immunoglobulin superfamily member 2 OS=Homo sapiens GN=CD101 PE=1 SV=2	CD101 EWI101 IGSF2 V7	High	0	44.7004	11.1655	9	82	9	1021	115.036	6.96		131.272	9	10004.2	9
Q14974	Importin subunit beta-1	Importin subunit beta-1 OS=Homo sapiens GN=KPNB1 PE=1 SV=2	KPNB1 NTF97	High	0	69.661	20.7763	14	227	14	876	97.108	4.78	Methylthio [C585]	344.645	14	25731.9	14
O00410	Importin-5	Importin-5 OS=Homo sapiens GN=IPO5 PE=1 SV=4	IPO5 KPNB3 RANBP5	High	0	11.3595	2.73473	3	44	3	1097	123.55	4.94		58.9786	3	4224.62	3
Q9NUU6	Inactive ubiquitin thioesterase FAM105A	Inactive ubiquitin thioesterase FAM105A OS=Homo sapiens GN=FAM105A PE=2 SV=1	FAM105A	High	0	27.0851	16.0112	6	103	6	356	42.169	9.29		133.27	6	9708.85	6
Q9H2U2	Inorganic pyrophosphatase 2, mitochondrial	Inorganic pyrophosphatase 2, mitochondrial OS=Homo sapiens GN=PPA2 PE=1 SV=2	PPA2 HSPC124	High	0	121.968	42.515	15	566	14	334	37.896	7.39	Methylthio [C180]	884.355	15	69678.2	15
P08648	Integrin alpha-5	Integrin alpha-5 OS=Homo sapiens GN=ITGA5 PE=1 SV=2	ITGA5 FNRA	High	0	41.9288	7.62631	7	117	7	1049	114.465	5.77		175.741	7	12570	7
P20701	Integrin alpha-L	Integrin alpha-L OS=Homo sapiens GN=ITGAL PE=1 SV=3	ITGAL CD11A	High	0	87.9028	14.7863	15	210	15	1170	128.688	5.63		303.613	15	24453.5	15
P11215	Integrin alpha-M	Integrin alpha-M OS=Homo sapiens GN=ITGAM PE=1 SV=2	ITGAM CD11B CR3A	High	0	127.484	21.3542	20	520	19	1152	127.099	7.23	Methylthio [C123; C494]	902.617	20	67976.2	20
P20702	Integrin alpha-X	Integrin alpha-X OS=Homo sapiens GN=ITGAX PE=1 SV=3	ITGAX CD11C	High	0	146.346	26.3972	25	576	24	1163	127.749	6.64	Methylthio [C126; C495]	896.098	25	71888	25
P05556	Integrin beta-1	Integrin beta-1 OS=Homo sapiens GN=ITGB1 PE=1 SV=2	ITGB1 FNRB MDF2 MSK12	High	0	66.8258	16.5414	13	278	13	798	88.357	5.39	Methylthio [C64]	478.166	13	38618.9	13
P05107	Integrin beta-2	Integrin beta-2 OS=Homo sapiens GN=ITGB2 PE=1 SV=2	ITGB2 CD18 MFI7	High	0	155.256	30.9493	22	993	21	769	84.726	6.95	Methylthio [C62; C191; C198; C286; C400; C420; C497]	1614.09	22	123674	21
Q13418	Integrin-linked protein kinase	Integrin-linked protein kinase OS=Homo sapiens GN=ILK PE=1 SV=2	ILK ILK1 ILK2	High	0	26.0364	12.6106	6	62	6	452	51.386	8.07		101.666	6	7515.58	6
P32942	Intercellular adhesion molecule 3	Intercellular adhesion molecule 3 OS=Homo sapiens GN=ICAM3 PE=1 SV=2	ICAM3	High	0	20.0506	6.39854	4	64	4	547	59.503	5.43		85.639	4	6336.56	4
P20591	Interferon-induced GTP-binding protein Mx1	Interferon-induced GTP-binding protein Mx1 OS=Homo sapiens GN=MX1 PE=1 SV=4	MX1	High	0	102.593	32.6284	18	194	18	662	75.473	5.83	Methylthio [C52]	320.982	17	26001.5	18
O14879	Interferon-induced protein with tetratricopeptide repeats 3	Interferon-induced protein with tetratricopeptide repeats 3 OS=Homo sapiens GN=IFIT3 PE=1 SV=1	IFIT3 CIG-49 IFI60 IFIT4 ISG60	High	0	20.7517	10.6122	5	72	5	490	55.95	5.2		121.677	5	8221.57	5
Q12905	Interleukin enhancer-binding factor 2	Interleukin enhancer-binding factor 2 OS=Homo sapiens GN=ILF2 PE=1 SV=2	ILF2 NF45 PRO3063	High	0	45.3518	31.5385	9	277	9	390	43.035	5.26		420.019	9	29012.1	9
Q12906	Interleukin enhancer-binding factor 3	Interleukin enhancer-binding factor 3 OS=Homo sapiens GN=ILF3 PE=1 SV=3	ILF3 DRBF MPHOSPH4 NF90	High	0	111.596	23.2662	18	371	18	894	95.279	8.76		607.549	18	43158.5	18
Q27J81	Inverted formin-2	Inverted formin-2 OS=Homo sapiens GN=INF2 PE=1 SV=2	INF2 C14orf151 C14orf173	High	0	163.463	23.8591	24	346	23	1249	135.54	5.38	Methylthio [C284; C745]	566.667	24	42515.4	24
Q96AB3	Isochorismatase domain-containing protein 2	Isochorismatase domain-containing protein 2, mitochondrial OS=Homo sapiens GN=ISOC2 PE=1 SV=1	ISOC2	High	0	50.9587	71.7073	7	125	7	205	22.323	7.77	Methylthio [C21; C84; C136]	251.086	7	15776.3	7
P50213	Isocitrate dehydrogenase [NAD] subunit alpha, mitochondrial	Isocitrate dehydrogenase [NAD] subunit alpha, mitochondrial OS=Homo sapiens GN=IDH3A PE=1 SV=1	IDH3A	High	0	102.699	34.6995	11	436	11	366	39.566	6.92	Methylthio [C222]	702.81	11	51643.6	11
O43837	Isocitrate dehydrogenase [NAD] subunit beta, mitochondrial	Isocitrate dehydrogenase [NAD] subunit beta, mitochondrial OS=Homo sapiens GN=IDH3B PE=1 SV=2	IDH3B	High	0	81.3434	35.0649	12	268	12	385	42.157	8.46		473.307	12	34654.2	12
O75874	Isocitrate dehydrogenase [NADP] cytoplasmic	Isocitrate dehydrogenase [NADP] cytoplasmic OS=Homo sapiens GN=IDH1 PE=1 SV=2	IDH1 PICD	High	0	70.9973	35.0242	12	326	10	414	46.63	7.01		489.6	12	38374.9	12
P48735	Isocitrate dehydrogenase [NADP], mitochondrial	Isocitrate dehydrogenase [NADP], mitochondrial OS=Homo sapiens GN=IDH2 PE=1 SV=2	IDH2	High	0	223.458	54.8673	27	1311	25	452	50.877	8.69	Methylthio [C113; C154; C308; C402; C418]	2174.88	27	160870	27
P41252	Isoleucine--tRNA ligase, cytoplasmic	Isoleucine--tRNA ligase, cytoplasmic OS=Homo sapiens GN=IARS PE=1 SV=2	IARS	High	0	56.369	11.8067	14	139	14	1262	144.406	6.15		201.384	14	13643.7	14
Q9NSE4	Isoleucine--tRNA ligase, mitochondrial	Isoleucine--tRNA ligase, mitochondrial OS=Homo sapiens GN=IARS2 PE=1 SV=2	IARS2	High	0	199.495	37.3518	34	897	34	1012	113.719	7.2	Methylthio [C819; C883]	1313.34	34	100826	34
P26440	Isovaleryl-CoA dehydrogenase, mitochondrial	Isovaleryl-CoA dehydrogenase, mitochondrial OS=Homo sapiens GN=IVD PE=1 SV=1	IVD	High	0	69.3122	33.5697	10	282	10	423	46.29	8.19		463.07	10	32433.1	10
Q9Y624	Junctional adhesion molecule A	Junctional adhesion molecule A OS=Homo sapiens GN=F11R PE=1 SV=1	F11R JAM1 JCAM UNQ264/PRO301	High	0	32.7247	27.4247	7	110	7	299	32.562	7.9	Methylthio [C50]	145.315	7	11513.9	7
P13645	Keratin, type I cytoskeletal 10	Keratin, type I cytoskeletal 10 OS=Homo sapiens GN=KRT10 PE=1 SV=6	KRT10 KPP	High	0	306.422	55.137	35	1517	31	584	58.792	5.21	Methylthio [C66; C427]	2518.83	35	197543	35
P08727	Keratin, type I cytoskeletal 19	Keratin, type I cytoskeletal 19 OS=Homo sapiens GN=KRT19 PE=1 SV=4	KRT19	High	0	173.184	71.25	29	745	20	400	44.079	5.14		1173.47	29	84906.2	29
P35527	Keratin, type I cytoskeletal 9	Keratin, type I cytoskeletal 9 OS=Homo sapiens GN=KRT9 PE=1 SV=3	KRT9	High	0	185.621	43.9807	23	935	22	623	62.027	5.24	Methylthio [C432]	1260.3	23	113432	23
P04264	Keratin, type II cytoskeletal 1	Keratin, type II cytoskeletal 1 OS=Homo sapiens GN=KRT1 PE=1 SV=6	KRT1 KRTA	High	0	438.395	48.7578	44	2292	36	644	65.999	8.12	Methylthio [C49]	3669.84	44	306875	44
P35908	Keratin, type II cytoskeletal 2 epidermal	Keratin, type II cytoskeletal 2 epidermal OS=Homo sapiens GN=KRT2 PE=1 SV=2	KRT2 KRT2A KRT2E	High	0	209.362	48.0438	33	823	22	639	65.393	8	Methylthio [C42; C489]	1252.83	33	98834.4	33
P05787	Keratin, type II cytoskeletal 8	Keratin, type II cytoskeletal 8 OS=Homo sapiens GN=KRT8 PE=1 SV=7	KRT8 CYK8	High	0	253.121	57.764	34	1605	23	483	53.671	5.59		2470.25	34	190392	34
Q86UP2	Kinectin	Kinectin OS=Homo sapiens GN=KTN1 PE=1 SV=1	KTN1 CG1 KIAA0004	High	0	243.726	40.3832	49	598	49	1357	156.179	5.64		1035.24	49	76288.3	48
P33176	Kinesin-1 heavy chain	Kinesin-1 heavy chain OS=Homo sapiens GN=KIF5B PE=1 SV=1	KIF5B KNS KNS1	High	0	89.6945	23.2606	19	136	19	963	109.617	6.51		214.857	19	15983.3	19
Q6YP21	Kynurenine--oxoglutarate transaminase 3	Kynurenine--oxoglutarate transaminase 3 OS=Homo sapiens GN=CCBL2 PE=1 SV=1	CCBL2 KAT3	High	0	28.5827	11.4537	4	90	4	454	51.368	8.19		153.427	4	11833.7	4
P02788	Lactotransferrin	Lactotransferrin OS=Homo sapiens GN=LTF PE=1 SV=6	LTF GIG12 LF	High	0	72.0401	23.8028	16	138	16	710	78.132	8.12	Methylthio [C189]	218.289	16	15825.3	15
P42167	Lamina-associated polypeptide 2, isoforms beta/gamma	Lamina-associated polypeptide 2, isoforms beta/gamma OS=Homo sapiens GN=TMPO PE=1 SV=2	TMPO LAP2	High	0	98.4773	36.3436	14	349	14	454	50.639	9.38		574.044	13	46652.4	14
Q14739	Lamin-B receptor	Lamin-B receptor OS=Homo sapiens GN=LBR PE=1 SV=2	LBR	High	0	39.649	13.6585	8	77	8	615	70.658	9.36		117.987	8	8275.52	8
P20700	Lamin-B1	Lamin-B1 OS=Homo sapiens GN=LMNB1 PE=1 SV=2	LMNB1 LMN2 LMNB	High	0	135.293	47.099	26	454	22	586	66.368	5.16		766.472	26	57443.7	26
Q16850	Lanosterol 14-alpha demethylase	Lanosterol 14-alpha demethylase OS=Homo sapiens GN=CYP51A1 PE=1 SV=3	CYP51A1 CYP51	High	0	39.8052	18.6879	9	167	9	503	56.769	8.53		269.462	9	17240.2	8
Q14696	LDLR chaperone MESD	LDLR chaperone MESD OS=Homo sapiens GN=MESDC2 PE=1 SV=2	MESDC2 KIAA0081 MESD UNQ1911/PRO4369	High	0	54.1823	33.3333	10	205	10	234	26.06	7.78		322.373	10	21508.6	10
Q8NC56	LEM domain-containing protein 2	LEM domain-containing protein 2 OS=Homo sapiens GN=LEMD2 PE=1 SV=1	LEMD2	High	0	75.5055	26.2425	12	149	12	503	56.94	9		228.556	12	18243.3	12
O95202	LETM1 and EF-hand domain-containing protein 1, mitochondrial	LETM1 and EF-hand domain-containing protein 1, mitochondrial OS=Homo sapiens GN=LETM1 PE=1 SV=1	LETM1	High	0	180.375	37.0771	26	688	26	739	83.302	6.7	Methylthio [C330]	1261.77	26	95276.7	25
P42704	Leucine-rich PPR motif-containing protein, mitochondrial	Leucine-rich PPR motif-containing protein, mitochondrial OS=Homo sapiens GN=LRPPRC PE=1 SV=3	LRPPRC LRP130	High	0	300.905	43.5438	53	1074	53	1394	157.805	6.13	Methylthio [C484; C1277]	1678.48	53	127631	53
Q32MZ4	Leucine-rich repeat flightless-interacting protein 1	Leucine-rich repeat flightless-interacting protein 1 OS=Homo sapiens GN=LRRFIP1 PE=1 SV=2	LRRFIP1 GCF2 TRIP	High	0	184.907	32.302	25	462	24	808	89.199	4.65	Methylthio [C14; C644]	810.741	25	62261.6	25
Q96AG4	Leucine-rich repeat-containing protein 59	Leucine-rich repeat-containing protein 59 OS=Homo sapiens GN=LRRC59 PE=1 SV=1	LRRC59 PRO1855	High	0	65.2612	41.0423	13	406	13	307	34.909	9.57	Methylthio [C59; C131]	600.196	13	44920.1	13
Q9UIQ6	Leucyl-cystinyl aminopeptidase	Leucyl-cystinyl aminopeptidase OS=Homo sapiens GN=LNPEP PE=1 SV=3	LNPEP OTASE	High	0	91.473	17.6585	16	300	16	1025	117.274	5.73	Methylthio [C35]	422.877	16	32195.1	16
P30740	Leukocyte elastase inhibitor	Leukocyte elastase inhibitor OS=Homo sapiens GN=SERPINB1 PE=1 SV=1	SERPINB1 ELANH2 MNEI PI2	High	0	84.1563	40.3694	16	319	15	379	42.715	6.28		496.104	16	39062.2	16
Q08722	Leukocyte surface antigen CD47	Leukocyte surface antigen CD47 OS=Homo sapiens GN=CD47 PE=1 SV=1	CD47 MER6	High	0	15.884	8.66873	3	68	3	323	35.191	7.21		100.295	3	7838.57	3
Q6GTX8	Leukocyte-associated immunoglobulin-like receptor 1	Leukocyte-associated immunoglobulin-like receptor 1 OS=Homo sapiens GN=LAIR1 PE=1 SV=1	LAIR1 CD305	High	0	35.0501	20.2091	5	84	5	287	31.393	5.63		166.848	5	12761.4	5
P16150	Leukosialin	Leukosialin OS=Homo sapiens GN=SPN PE=1 SV=1	SPN CD43	High	0	26.1274	14.75	4	263	4	400	40.297	5.1		427.889	4	32834	4
P09960	Leukotriene A-4 hydrolase	Leukotriene A-4 hydrolase OS=Homo sapiens GN=LTA4H PE=1 SV=2	LTA4H LTA4	High	0	284.132	52.7005	31	1434	31	611	69.241	6.18	Methylthio [C147; C200]	2166.25	31	165795	31
Q14847	LIM and SH3 domain protein 1	LIM and SH3 domain protein 1 OS=Homo sapiens GN=LASP1 PE=1 SV=2	LASP1 MLN50	High	0	81.6077	38.6973	12	456	12	261	29.698	7.05		757.182	12	55150	12
P11182	Lipoamide acyltransferase component of branched-chain alpha-keto acid dehydrogenase complex, mitochondrial	Lipoamide acyltransferase component of branched-chain alpha-keto acid dehydrogenase complex, mitochondrial OS=Homo sapiens GN=DBT PE=1 SV=3	DBT BCATE2	High	0	54.494	23.2365	12	140	12	482	53.453	8.51		194.611	12	15957.1	12
P23141	Liver carboxylesterase 1	Liver carboxylesterase 1 OS=Homo sapiens GN=CES1 PE=1 SV=2	CES1 CES2 SES1	High	0	492.084	82.716	42	4647	42	567	62.481	6.6	Methylthio [C116; C274; C285; C390]	7052.65	42	561725	42
P00338	L-lactate dehydrogenase A chain	L-lactate dehydrogenase A chain OS=Homo sapiens GN=LDHA PE=1 SV=2	LDHA PIG19	High	0	59.0047	37.6506	12	304	11	332	36.665	8.27	Methylthio [C163]	429.033	12	31064	12
P07195	L-lactate dehydrogenase B chain	L-lactate dehydrogenase B chain OS=Homo sapiens GN=LDHB PE=1 SV=2	LDHB	High	0	52.5118	33.5329	10	227	9	334	36.615	6.05	Methylthio [C164; C294]	346.252	10	26421.8	10
P36776	Lon protease homolog, mitochondrial	Lon protease homolog, mitochondrial OS=Homo sapiens GN=LONP1 PE=1 SV=2	LONP1 PRSS15	High	0	209.876	37.3306	33	739	33	959	106.422	6.39	Methylthio [C520; C858]	1150.17	33	89862.1	33
Q6PCB7	Long-chain fatty acid transport protein 1	Long-chain fatty acid transport protein 1 OS=Homo sapiens GN=SLC27A1 PE=2 SV=1	SLC27A1 ACSVL5 FATP1	High	0	49.5192	17.8019	9	114	8	646	71.063	8.53		170.744	9	13519.5	9
Q5K4L6	Long-chain fatty acid transport protein 3	Long-chain fatty acid transport protein 3 OS=Homo sapiens GN=SLC27A3 PE=2 SV=3	SLC27A3 ACSVL3 FATP3 PSEC0067 UNQ367/PRO703	High	0	132.973	40.274	19	547	19	730	78.594	7.49	Methylthio [C112; C256; C426]	837.641	19	62925.6	19
Q6P1M0	Long-chain fatty acid transport protein 4	Long-chain fatty acid transport protein 4 OS=Homo sapiens GN=SLC27A4 PE=1 SV=1	SLC27A4 ACSVL4 FATP4	High	0	27.5614	11.9751	6	191	5	643	72.018	8.47		102.819	6	16749.2	6
P33121	Long-chain-fatty-acid--CoA ligase 1	Long-chain-fatty-acid--CoA ligase 1 OS=Homo sapiens GN=ACSL1 PE=1 SV=1	ACSL1 FACL1 FACL2 LACS LACS1 LACS2	High	0	188.988	43.9828	31	908	29	698	77.893	7.15	Methylthio [C132; C241; C297; C311; C625]	1489.78	31	111279	31
O95573	Long-chain-fatty-acid--CoA ligase 3	Long-chain-fatty-acid--CoA ligase 3 OS=Homo sapiens GN=ACSL3 PE=1 SV=3	ACSL3 ACS3 FACL3 LACS3	High	0	93.7772	26.5278	16	225	14	720	80.368	8.38	Methylthio [C450]	387.691	16	30503.9	16
P08637	Low affinity immunoglobulin gamma Fc region receptor III-A	Low affinity immunoglobulin gamma Fc region receptor III-A OS=Homo sapiens GN=FCGR3A PE=1 SV=2	FCGR3A CD16A FCG3 FCGR3 IGFR3	High	0	31.314	12.9921	4	159	4	254	29.071	8.07		282.617	4	20062.9	4
P05455	Lupus La protein	Lupus La protein OS=Homo sapiens GN=SSB PE=1 SV=2	SSB	High	0	137.812	40.6863	22	334	22	408	46.808	7.12		564.291	22	46645	22
Q7Z4W1	L-xylulose reductase	L-xylulose reductase OS=Homo sapiens GN=DCXR PE=1 SV=2	DCXR SDR20C1	High	0	54.1112	40.9836	8	199	8	244	25.897	8.1		327.671	8	25060.5	8
P33241	Lymphocyte-specific protein 1	Lymphocyte-specific protein 1 OS=Homo sapiens GN=LSP1 PE=1 SV=1	LSP1 WP34	High	0	128.475	59.882	17	528	17	339	37.169	4.74		926.573	17	74505.9	17
Q15046	Lysine--tRNA ligase	Lysine--tRNA ligase OS=Homo sapiens GN=KARS PE=1 SV=3	KARS KIAA0070	High	0	66.8155	22.2781	14	217	14	597	68.005	6.35		381.472	14	27128.9	14
Q7L5N7	Lysophosphatidylcholine acyltransferase 2	Lysophosphatidylcholine acyltransferase 2 OS=Homo sapiens GN=LPCAT2 PE=1 SV=1	LPCAT2 AGPAT11 AYTL1	High	0	76.1892	37.3162	18	300	18	544	60.169	6.55	Methylthio [C223; C228; C326]	455.69	17	30855	18
P38571	Lysosomal acid lipase/cholesteryl ester hydrolase	Lysosomal acid lipase/cholesteryl ester hydrolase OS=Homo sapiens GN=LIPA PE=1 SV=2	LIPA	High	0	84.9917	32.0802	8	347	8	399	45.39	6.92	Methylthio [C209]	480.336	8	39061	8
P11117	Lysosomal acid phosphatase	Lysosomal acid phosphatase OS=Homo sapiens GN=ACP2 PE=1 SV=3	ACP2	High	0	55.9487	23.8771	10	420	10	423	48.313	6.74	Methylthio [C159]	530.267	10	38317.5	10
P10253	Lysosomal alpha-glucosidase	Lysosomal alpha-glucosidase OS=Homo sapiens GN=GAA PE=1 SV=4	GAA	High	0	235.399	33.2983	21	1197	21	952	105.257	6	Methylthio [C92; C103]	2029.65	21	154776	21
O00754	Lysosomal alpha-mannosidase	Lysosomal alpha-mannosidase OS=Homo sapiens GN=MAN2B1 PE=1 SV=3	MAN2B1 LAMAN MANB	High	0	104.935	18.7933	15	328	15	1011	113.672	7.28		597.775	15	41495.5	15
P10619	Lysosomal protective protein	Lysosomal protective protein OS=Homo sapiens GN=CTSA PE=1 SV=2	CTSA PPGB	High	0	26.2248	13.5417	6	102	6	480	54.431	6.61	Methylthio [C256]	140.667	6	11079.2	6
Q14108	Lysosome membrane protein 2	Lysosome membrane protein 2 OS=Homo sapiens GN=SCARB2 PE=1 SV=2	SCARB2 CD36L2 LIMP2 LIMPII	High	0	102.329	33.8912	15	534	15	478	54.255	5.14	Methylthio [C274]	858.637	15	65603.1	15
P11279	Lysosome-associated membrane glycoprotein 1	Lysosome-associated membrane glycoprotein 1 OS=Homo sapiens GN=LAMP1 PE=1 SV=3	LAMP1	High	0	70.8809	14.8681	7	578	7	417	44.854	8.75		963.817	7	75521.9	7
P13473	Lysosome-associated membrane glycoprotein 2	Lysosome-associated membrane glycoprotein 2 OS=Homo sapiens GN=LAMP2 PE=1 SV=2	LAMP2	High	0	56.5011	16.3415	7	325	7	410	44.932	5.63	Methylthio [C153]	399.583	7	33029.9	7
P61626	Lysozyme C	Lysozyme C OS=Homo sapiens GN=LYZ PE=1 SV=1	LYZ LZM	High	0	61.7275	38.5135	7	556	7	148	16.526	9.16	Methylthio [C48; C83]	824.757	7	62011.6	7
P22897	Macrophage mannose receptor 1	Macrophage mannose receptor 1 OS=Homo sapiens GN=MRC1 PE=1 SV=1	MRC1 CLEC13D CLEC13DL MRC1L1	High	0	476.17	46.3599	65	2632	65	1456	165.905	6.54	Methylthio [C74; C149; C182; C209; C316; C332; C391; C463; C600; C977; C1052; C1071; C1079; C1123; C1190; C1263]	3879.36	65	301757	65
Q9UEW3	Macrophage receptor MARCO	Macrophage receptor MARCO OS=Homo sapiens GN=MARCO PE=1 SV=1	MARCO SCARA2	High	0	44.7053	11.9231	5	154	5	520	52.625	8.78	Methylthio [C488; C498]	274.436	5	19386	5
P21757	Macrophage scavenger receptor types I and II	Macrophage scavenger receptor types I and II OS=Homo sapiens GN=MSR1 PE=1 SV=1	MSR1 SCARA1	High	0	78.5826	33.0377	12	573	12	451	49.731	5.91	Methylthio [C388; C419; C429]	891.374	12	67480.5	12
P40121	Macrophage-capping protein	Macrophage-capping protein OS=Homo sapiens GN=CAPG PE=1 SV=2	CAPG AFCP MCP	High	0	106.782	41.954	11	557	11	348	38.474	6.19		1020.33	11	80422.3	11
P34810	Macrosialin	Macrosialin OS=Homo sapiens GN=CD68 PE=1 SV=2	CD68	High	0	18.1769	12.9944	2	52	2	354	37.385	8.87	Methylthio [C314]	111.917	2	8022.6	2
Q9H0U3	Magnesium transporter protein 1	Magnesium transporter protein 1 OS=Homo sapiens GN=MAGT1 PE=1 SV=1	MAGT1 IAG2 PSEC0084 UNQ628/PRO1244	High	0	31.0814	13.4328	6	141	6	335	38.011	9.63		221.309	6	17044.1	6
Q9H3U5	Major facilitator superfamily domain-containing protein 1	Major facilitator superfamily domain-containing protein 1 OS=Homo sapiens GN=MFSD1 PE=2 SV=2	MFSD1 SMAP4 UG0581B09	High	0.000951475	7.13531	2.58065	1	55	1	465	51.174	6.74		101.269	1	8125.08	1
Q14728	Major facilitator superfamily domain-containing protein 10	Major facilitator superfamily domain-containing protein 10 OS=Homo sapiens GN=MFSD10 PE=1 SV=1	MFSD10 TETRAN	High	0	36.4413	18.6813	8	163	8	455	48.308	9.6		269.851	8	17807.5	8
Q14764	Major vault protein	Major vault protein OS=Homo sapiens GN=MVP PE=1 SV=4	MVP LRP	High	0	234.018	56.439	36	787	36	893	99.266	5.48	Methylthio [C515]	1221.07	36	96079	36
P40926	Malate dehydrogenase, mitochondrial	Malate dehydrogenase, mitochondrial OS=Homo sapiens GN=MDH2 PE=1 SV=3	MDH2	High	0	209.257	65.9763	20	1892	20	338	35.481	8.68	Methylthio [C89; C93; C212; C275; C285]	2998.98	20	247844	20
Q14165	Malectin	Malectin OS=Homo sapiens GN=MLEC PE=1 SV=1	MLEC KIAA0152	High	0	38.5651	34.589	8	90	8	292	32.214	5.41		162.736	8	12254.7	8
Q9HD20	Manganese-transporting ATPase 13A1	Manganese-transporting ATPase 13A1 OS=Homo sapiens GN=ATP13A1 PE=1 SV=2	ATP13A1 ATP13A KIAA1825 CGI-152	High	0	91.8396	16.6944	17	292	17	1204	132.87	8.13		488.119	17	35895.4	17
O75352	Mannose-P-dolichol utilization defect 1 protein	Mannose-P-dolichol utilization defect 1 protein OS=Homo sapiens GN=MPDU1 PE=1 SV=2	MPDU1	High	0	24.8632	9.7166	2	98	2	247	26.62	8.94		146.425	2	11711.4	2
P33908	Mannosyl-oligosaccharide 1,2-alpha-mannosidase IA	Mannosyl-oligosaccharide 1,2-alpha-mannosidase IA OS=Homo sapiens GN=MAN1A1 PE=1 SV=3	MAN1A1	High	0	49.5711	16.8453	8	65	8	653	72.922	6.47		66.4779	7	12007.8	8
Q13724	Mannosyl-oligosaccharide glucosidase	Mannosyl-oligosaccharide glucosidase OS=Homo sapiens GN=MOGS PE=1 SV=5	MOGS GCS1	High	0	124.991	34.8865	22	565	22	837	91.861	8.9		937.852	22	69531.4	22
Q8IX19	Mast cell-expressed membrane protein 1	Mast cell-expressed membrane protein 1 OS=Homo sapiens GN=MCEMP1 PE=1 SV=1	MCEMP1 C19orf59	High	0	40.2108	27.2727	6	269	6	187	21.215	8.87		449.094	6	36451.2	6
P43243	Matrin-3	Matrin-3 OS=Homo sapiens GN=MATR3 PE=1 SV=2	MATR3 KIAA0723	High	0	63.4803	15.8205	12	158	12	847	94.565	6.25		245.683	12	18675.9	12
P11310	Medium-chain specific acyl-CoA dehydrogenase, mitochondrial	Medium-chain specific acyl-CoA dehydrogenase, mitochondrial OS=Homo sapiens GN=ACADM PE=1 SV=1	ACADM	High	0	105.816	43.2304	16	508	16	421	46.559	8.37		845.479	16	64980.6	16
O00264	Membrane-associated progesterone receptor component 1	Membrane-associated progesterone receptor component 1 OS=Homo sapiens GN=PGRMC1 PE=1 SV=3	PGRMC1 HPR6.6 PGRMC	High	0	36.2673	26.6667	6	188	6	195	21.658	4.7		342.242	6	24672.2	6
O15173	Membrane-associated progesterone receptor component 2	Membrane-associated progesterone receptor component 2 OS=Homo sapiens GN=PGRMC2 PE=1 SV=1	PGRMC2 DG6 PMBP	High	0	43.3843	21.9731	5	173	5	223	23.804	4.88		327.155	5	26371.7	5
Q13505	Metaxin-1	Metaxin-1 OS=Homo sapiens GN=MTX1 PE=1 SV=2	MTX1 MTX MTXN	High	0	75.8771	29.1845	13	262	13	466	51.445	9.79		439.472	13	32313.7	13
O75431	Metaxin-2	Metaxin-2 OS=Homo sapiens GN=MTX2 PE=1 SV=1	MTX2	High	0	39.5542	24.7148	6	149	6	263	29.744	6.29	Methylthio [C246]	273.645	6	18568.1	6
P56192	Methionine--tRNA ligase, cytoplasmic	Methionine--tRNA ligase, cytoplasmic OS=Homo sapiens GN=MARS PE=1 SV=2	MARS	High	0	63.5785	18.5556	12	99	12	900	101.052	6.16		179.349	12	13295	12
Q9HCC0	Methylcrotonoyl-CoA carboxylase beta chain, mitochondrial	Methylcrotonoyl-CoA carboxylase beta chain, mitochondrial OS=Homo sapiens GN=MCCC2 PE=1 SV=1	MCCC2 MCCB	High	0	90.0419	31.794	14	227	14	563	61.294	7.68	Methylthio [C267]	371.842	14	28726.5	14
Q96RQ3	Methylcrotonoyl-CoA carboxylase subunit alpha, mitochondrial	Methylcrotonoyl-CoA carboxylase subunit alpha, mitochondrial OS=Homo sapiens GN=MCCC1 PE=1 SV=3	MCCC1 MCCA	High	0	46.4044	16.8276	10	90	10	725	80.422	7.78	Methylthio [C509]	153.346	10	11937.2	10
Q13825	Methylglutaconyl-CoA hydratase, mitochondrial	Methylglutaconyl-CoA hydratase, mitochondrial OS=Homo sapiens GN=AUH PE=1 SV=1	AUH	High	0	26.9553	19.764	6	101	6	339	35.586	9.48		152.625	6	10340.5	6
Q5XKP0	MICOS complex subunit MIC13	MICOS complex subunit MIC13 OS=Homo sapiens GN=MIC13 PE=1 SV=1	MIC13 C19orf70 QIL1	High	0	33.7613	50	5	105	5	118	13.079	9.42		160.686	5	13998.4	5
Q9NX63	MICOS complex subunit MIC19	MICOS complex subunit MIC19 OS=Homo sapiens GN=CHCHD3 PE=1 SV=1	CHCHD3 MIC19 MINOS3	High	0	114.998	44.4934	14	591	14	227	26.136	8.28	Methylthio [C112; C183]	1025.07	14	82609.5	14
Q9BUR5	MICOS complex subunit MIC26	MICOS complex subunit MIC26 OS=Homo sapiens GN=APOO PE=1 SV=1	APOO FAM121B MIC23 MIC26 My025 UNQ1866/PRO4302	High	0	51.9428	34.8485	6	136	6	198	22.271	9.13		217.412	6	16589	6
Q16891	MICOS complex subunit MIC60	MICOS complex subunit MIC60 OS=Homo sapiens GN=IMMT PE=1 SV=1	IMMT HMP MIC60 MINOS2 PIG4 PIG52	High	0	426.366	71.6359	58	1707	58	758	83.626	6.48	Methylthio [C697]	2950.63	58	222223	57
Q99735	Microsomal glutathione S-transferase 2	Microsomal glutathione S-transferase 2 OS=Homo sapiens GN=MGST2 PE=1 SV=1	MGST2 GST2	High	0	10.0359	9.52381	1	47	1	147	16.61	9.55		66.6601	1	5095.01	1
O14880	Microsomal glutathione S-transferase 3	Microsomal glutathione S-transferase 3 OS=Homo sapiens GN=MGST3 PE=1 SV=1	MGST3	High	0	89.9002	86.8421	8	334	8	152	16.506	9.38	Methylthio [C56; C131]	635.04	7	49952.8	8
Q66K74	Microtubule-associated protein 1S	Microtubule-associated protein 1S OS=Homo sapiens GN=MAP1S PE=1 SV=2	MAP1S BPY2IP1 C19orf5 MAP8 VCY2IP1	High	0	46.5598	10.9537	9	127	9	1059	112.142	7.3		214.361	8	16217.9	9
P27816	Microtubule-associated protein 4	Microtubule-associated protein 4 OS=Homo sapiens GN=MAP4 PE=1 SV=3	MAP4	High	0	115.556	30.3819	28	321	28	1152	120.93	5.43	Methylthio [C535]	495.819	28	35786.8	28
Q8N183	Mimitin, mitochondrial	Mimitin, mitochondrial OS=Homo sapiens GN=NDUFAF2 PE=1 SV=1	NDUFAF2 NDUFA12L	High	0	50.1865	51.4793	11	154	11	169	19.844	8.97		215.971	10	18121.5	11
Q8TCT9	Minor histocompatibility antigen H13	Minor histocompatibility antigen H13 OS=Homo sapiens GN=HM13 PE=1 SV=1	HM13 H13 IMP1 PSL3 SPP MSTP086	High	0	23.3488	16.4456	6	85	6	377	41.462	6.43		116.902	6	8197.1	6
Q8N4C8	Misshapen-like kinase 1	Misshapen-like kinase 1 OS=Homo sapiens GN=MINK1 PE=1 SV=2	MINK1 B55 MAP4K6 MINK YSK2 ZC3	High	0	41.9591	9.08408	10	115	10	1332	149.729	7.85		150.445	10	10883.1	10
Q02978	Mitochondrial 2-oxoglutarate/malate carrier protein	Mitochondrial 2-oxoglutarate/malate carrier protein OS=Homo sapiens GN=SLC25A11 PE=1 SV=3	SLC25A11 SLC20A4	High	0	117.716	60.1911	16	506	16	314	34.04	9.91	Methylthio [C184]	861.929	16	61110.1	16
Q7Z434	Mitochondrial antiviral-signaling protein	Mitochondrial antiviral-signaling protein OS=Homo sapiens GN=MAVS PE=1 SV=2	MAVS IPS1 KIAA1271 VISA	High	0	22.0036	11.6667	5	76	5	540	56.493	5.52		129.098	5	9392.65	5
O43772	Mitochondrial carnitine/acylcarnitine carrier protein	Mitochondrial carnitine/acylcarnitine carrier protein OS=Homo sapiens GN=SLC25A20 PE=1 SV=1	SLC25A20 CAC CACT	High	0	49.3375	29.2359	11	324	11	301	32.922	9.41	Methylthio [C155]	466.844	11	34869.4	11
Q9NZJ7	Mitochondrial carrier homolog 1	Mitochondrial carrier homolog 1 OS=Homo sapiens GN=MTCH1 PE=1 SV=1	MTCH1 PSAP CGI-64 UNQ1871/PRO4314	High	0	28.8222	15.4242	5	136	5	389	41.517	9.32		249.535	5	18991.9	5
Q9Y6C9	Mitochondrial carrier homolog 2	Mitochondrial carrier homolog 2 OS=Homo sapiens GN=MTCH2 PE=1 SV=1	MTCH2 MIMP HSPC032	High	0	68.2491	40.264	11	403	11	303	33.309	7.97	Methylthio [C49; C79]	610.915	11	46308.3	11
P62072	Mitochondrial import inner membrane translocase subunit Tim10	Mitochondrial import inner membrane translocase subunit Tim10 OS=Homo sapiens GN=TIMM10 PE=1 SV=1	TIMM10 TIM10	High	0	29.5191	44.4444	4	119	4	90	10.326	6.29		182.792	4	14036.6	4
Q9Y5L4	Mitochondrial import inner membrane translocase subunit Tim13	Mitochondrial import inner membrane translocase subunit Tim13 OS=Homo sapiens GN=TIMM13 PE=1 SV=1	TIMM13 TIM13B TIMM13A TIMM13B	High	0	30.5311	36.8421	3	130	3	95	10.493	8.18		219.984	3	16728.4	3
O43615	Mitochondrial import inner membrane translocase subunit TIM44	Mitochondrial import inner membrane translocase subunit TIM44 OS=Homo sapiens GN=TIMM44 PE=1 SV=2	TIMM44 MIMT44 TIM44	High	0	112.568	41.5929	20	259	20	452	51.323	8.32		428.027	20	32730.6	20
Q3ZCQ8	Mitochondrial import inner membrane translocase subunit TIM50	Mitochondrial import inner membrane translocase subunit TIM50 OS=Homo sapiens GN=TIMM50 PE=1 SV=2	TIMM50 TIM50 PRO1512	High	0	59.0252	28.3286	9	187	9	353	39.622	8.37	Methylthio [C249]	287.198	9	23338.6	8
O60220	Mitochondrial import inner membrane translocase subunit Tim8 A	Mitochondrial import inner membrane translocase subunit Tim8 A OS=Homo sapiens GN=TIMM8A PE=1 SV=1	TIMM8A DDP DDP1 TIM8A	High	0	14.8792	38.1443	3	61	3	97	10.991	5.16	Methylthio [C43]	88.7897	3	5797.05	3
Q9Y5J7	Mitochondrial import inner membrane translocase subunit Tim9	Mitochondrial import inner membrane translocase subunit Tim9 OS=Homo sapiens GN=TIMM9 PE=1 SV=1	TIMM9 TIM9 TIM9A TIMM9A	High	0	14.5198	29.2135	3	91	3	89	10.371	7.21		148.629	3	10743.4	3
Q9NS69	Mitochondrial import receptor subunit TOM22 homolog	Mitochondrial import receptor subunit TOM22 homolog OS=Homo sapiens GN=TOMM22 PE=1 SV=3	TOMM22 TOM22	High	0	36.691	45.0704	5	120	5	142	15.512	4.34		142.963	5	11469.2	5
O96008	Mitochondrial import receptor subunit TOM40 homolog	Mitochondrial import receptor subunit TOM40 homolog OS=Homo sapiens GN=TOMM40 PE=1 SV=1	TOMM40 C19orf1 PEREC1 TOM40	High	0	64.095	32.964	8	195	8	361	37.869	7.25		331.051	8	25436.5	8
Q8N4H5	Mitochondrial import receptor subunit TOM5 homolog	Mitochondrial import receptor subunit TOM5 homolog OS=Homo sapiens GN=TOMM5 PE=1 SV=1	TOMM5 C9orf105 TOM5	High	0	34.1675	82.3529	8	238	8	51	6.031	9.7		319.412	8	23965.9	8
O94826	Mitochondrial import receptor subunit TOM70	Mitochondrial import receptor subunit TOM70 OS=Homo sapiens GN=TOMM70A PE=1 SV=1	TOMM70 KIAA0719 TOM70 TOMM70A	High	0	91.1868	30.2632	18	473	18	608	67.412	7.12	Methylthio [C176]	786.735	18	57681	18
O95563	Mitochondrial pyruvate carrier 2	Mitochondrial pyruvate carrier 2 OS=Homo sapiens GN=MPC2 PE=1 SV=1	MPC2 BRP44	High	0	26.9673	26.7717	3	188	3	127	14.27	10.43		314.635	3	24110.6	3
Q9HC21	Mitochondrial thiamine pyrophosphate carrier	Mitochondrial thiamine pyrophosphate carrier OS=Homo sapiens GN=SLC25A19 PE=1 SV=1	SLC25A19 DNC MUP1	High	0	25.109	19.6875	7	64	7	320	35.488	9.55		99.149	7	7043.42	7
Q10713	Mitochondrial-processing peptidase subunit alpha	Mitochondrial-processing peptidase subunit alpha OS=Homo sapiens GN=PMPCA PE=1 SV=2	PMPCA INPP5E KIAA0123 MPPA	High	0	77.6512	26.2857	12	161	12	525	58.216	6.92		264.125	11	20784.8	12
O75439	Mitochondrial-processing peptidase subunit beta	Mitochondrial-processing peptidase subunit beta OS=Homo sapiens GN=PMPCB PE=1 SV=2	PMPCB MPPB	High	0	70.1906	31.0838	11	156	10	489	54.331	6.83		279.761	11	21708.2	11
P26038	Moesin	Moesin OS=Homo sapiens GN=MSN PE=1 SV=3	MSN	High	0	453.32	62.565	55	2469	41	577	67.778	6.4	Methylthio [C284]	4051.9	55	308780	55
Q8N2K0	Monoacylglycerol lipase ABHD12	Monoacylglycerol lipase ABHD12 OS=Homo sapiens GN=ABHD12 PE=1 SV=2	ABHD12 C20orf22	High	0	94.1659	39.196	15	343	15	398	45.068	8.65		542.188	15	39991.4	15
P08571	Monocyte differentiation antigen CD14	Monocyte differentiation antigen CD14 OS=Homo sapiens GN=CD14 PE=1 SV=2	CD14	High	0	67.5292	25.0667	8	149	8	375	40.051	6.23		272.451	8	20076.4	8
Q6UB35	Monofunctional C1-tetrahydrofolate synthase, mitochondrial	Monofunctional C1-tetrahydrofolate synthase, mitochondrial OS=Homo sapiens GN=MTHFD1L PE=1 SV=1	MTHFD1L FTHFSDC1	High	0	98.8955	22.3926	18	141	18	978	105.724	8.06		201.422	18	17174.7	18
P98088	Mucin-5AC	Mucin-5AC OS=Homo sapiens GN=MUC5AC PE=1 SV=4	MUC5AC MUC5	High	0	84.5979	5.35904	15	187	14	5654	585.199	7.02	Methylthio [C19607; C19607; C19607; C19607; C19607; C19607; C19607]	270.218	15	20407.2	15
Q9NUJ1	Mycophenolic acid acyl-glucuronide esterase, mitochondrial	Mycophenolic acid acyl-glucuronide esterase, mitochondrial OS=Homo sapiens GN=ABHD10 PE=1 SV=1	ABHD10	High	0	71.3662	40.1961	10	280	10	306	33.911	8.57	Methylthio [C100]	418.043	10	32605.3	10
P24158	Myeloblastin	Myeloblastin OS=Homo sapiens GN=PRTN3 PE=1 SV=3	PRTN3 MBN	High	0.000665779	8.2265	7.8125	2	56	2	256	27.789	8.35		74.1966	2	5055.93	2
P41218	Myeloid cell nuclear differentiation antigen	Myeloid cell nuclear differentiation antigen OS=Homo sapiens GN=MNDA PE=1 SV=1	MNDA	High	0	120.647	45.7002	20	442	20	407	45.807	9.76	Methylthio [C274; C371]	668.212	20	54416.7	20
Q96S97	Myeloid-associated differentiation marker	Myeloid-associated differentiation marker OS=Homo sapiens GN=MYADM PE=1 SV=2	MYADM UNQ553/PRO1110	High	0	13.8672	10.2484	2	111	2	322	35.25	8.15		153.888	2	11570.9	2
Q969H8	Myeloid-derived growth factor	Myeloid-derived growth factor OS=Homo sapiens GN=MYDGF PE=1 SV=1	MYDGF C19orf10 IL25	High	0	58.889	27.1676	6	249	6	173	18.783	6.68		393.6	6	30672.4	6
P05164	Myeloperoxidase	Myeloperoxidase OS=Homo sapiens GN=MPO PE=1 SV=1	MPO	High	0	71.7897	25.5034	15	237	12	745	83.815	8.97	Methylthio [C398; C606; C663]	351.783	15	26053.9	15
Q9NZM1	Myoferlin	Myoferlin OS=Homo sapiens GN=MYOF PE=1 SV=1	MYOF FER1L3 KIAA1207	High	0	794.209	54.9733	107	3476	107	2061	234.561	6.18	Methylthio [C225; C275; C409; C610; C1260; C1392; C1425; C1553; C1861]	5599.74	107	431216	107
P60660	Myosin light polypeptide 6	Myosin light polypeptide 6 OS=Homo sapiens GN=MYL6 PE=1 SV=2	MYL6	High	0	89.2568	52.3179	8	638	8	151	16.919	4.65	Methylthio [C32]	1078.63	8	85309.6	8
O14950	Myosin regulatory light chain 12B	Myosin regulatory light chain 12B OS=Homo sapiens GN=MYL12B PE=1 SV=2	MYL12B MRLC2 MYLC2B	High	0	82.1676	59.8837	10	348	10	172	19.767	4.84	Methylthio [C109]	564.617	10	42088.4	10
P35579	Myosin-9	Myosin-9 OS=Homo sapiens GN=MYH9 PE=1 SV=4	MYH9	High	0	1237.86	63.3673	145	4624	145	1960	226.392	5.6	Methylthio [C91; C569; C740; C816; C896; C917; C931; C988; C1379; C1437]	7957.35	145	612350	144
P20933	N	N(4)-(beta-N-acetylglucosaminyl)-L-asparaginase OS=Homo sapiens GN=AGA PE=1 SV=2	AGA	High	0.000665779	8.37828	5.78035	2	53	2	346	37.184	6.28		78.8144	2	6185.75	2
P15586	N-acetylglucosamine-6-sulfatase	N-acetylglucosamine-6-sulfatase OS=Homo sapiens GN=GNS PE=1 SV=3	GNS	High	0	47.6052	16.6667	9	260	9	552	62.042	8.31		424.214	9	31440	9
Q02083	N-acylethanolamine-hydrolyzing acid amidase	N-acylethanolamine-hydrolyzing acid amidase OS=Homo sapiens GN=NAAA PE=1 SV=3	NAAA ASAHL PLT	High	0	116.067	44.0111	16	769	16	359	40.041	8.75		1152.6	16	88784.2	16
P23368	NAD-dependent malic enzyme, mitochondrial	NAD-dependent malic enzyme, mitochondrial OS=Homo sapiens GN=ME2 PE=1 SV=1	ME2	High	0	148.039	36.9863	23	696	22	584	65.402	7.61	Methylthio [C441]	1013.71	23	75177.2	23
Q9BU61	NADH dehydrogenase [ubiquinone] 1 alpha subcomplex assembly factor 3	NADH dehydrogenase [ubiquinone] 1 alpha subcomplex assembly factor 3 OS=Homo sapiens GN=NDUFAF3 PE=1 SV=1	NDUFAF3 C3orf60	High	0	16.1573	17.3913	3	82	3	184	20.337	8.22		130.051	3	8911.34	3
Q9P032	NADH dehydrogenase [ubiquinone] 1 alpha subcomplex assembly factor 4	NADH dehydrogenase [ubiquinone] 1 alpha subcomplex assembly factor 4 OS=Homo sapiens GN=NDUFAF4 PE=1 SV=1	NDUFAF4 C6orf66 HRPAP20 HSPC125 My013	High	0	30.9247	46.8571	8	95	8	175	20.254	8.82		161.977	8	11961.6	8
Q9UI09	NADH dehydrogenase [ubiquinone] 1 alpha subcomplex subunit 12	NADH dehydrogenase [ubiquinone] 1 alpha subcomplex subunit 12 OS=Homo sapiens GN=NDUFA12 PE=1 SV=1	NDUFA12 DAP13	High	0	26.1267	43.4483	5	51	5	145	17.104	9.63		93.0911	5	6619.3	5
Q9P0J0	NADH dehydrogenase [ubiquinone] 1 alpha subcomplex subunit 13	NADH dehydrogenase [ubiquinone] 1 alpha subcomplex subunit 13 OS=Homo sapiens GN=NDUFA13 PE=1 SV=3	NDUFA13 GRIM19 CDA016 CGI-39	High	0	54.6229	50.6944	7	233	7	144	16.688	8.43		367.986	7	27658.3	7
Q16795	NADH dehydrogenase [ubiquinone] 1 alpha subcomplex subunit 9, mitochondrial	NADH dehydrogenase [ubiquinone] 1 alpha subcomplex subunit 9, mitochondrial OS=Homo sapiens GN=NDUFA9 PE=1 SV=2	NDUFA9 NDUFS2L	High	0	86.4317	43.5013	13	257	13	377	42.483	9.8		406.941	13	32994.3	13
O96000	NADH dehydrogenase [ubiquinone] 1 beta subcomplex subunit 10	NADH dehydrogenase [ubiquinone] 1 beta subcomplex subunit 10 OS=Homo sapiens GN=NDUFB10 PE=1 SV=3	NDUFB10	High	0	51.1992	45.3488	7	222	7	172	20.763	8.48		350.941	6	32587.4	7
O43676	NADH dehydrogenase [ubiquinone] 1 beta subcomplex subunit 3	NADH dehydrogenase [ubiquinone] 1 beta subcomplex subunit 3 OS=Homo sapiens GN=NDUFB3 PE=1 SV=3	NDUFB3	High	0	10.8503	25.5102	3	56	3	98	11.395	9.2		92.6099	3	7313.67	3
O95168	NADH dehydrogenase [ubiquinone] 1 beta subcomplex subunit 4	NADH dehydrogenase [ubiquinone] 1 beta subcomplex subunit 4 OS=Homo sapiens GN=NDUFB4 PE=1 SV=3	NDUFB4	High	0	27.983	53.4884	6	107	6	129	15.199	9.85		167.403	6	11742	6
P49821	NADH dehydrogenase [ubiquinone] flavoprotein 1, mitochondrial	NADH dehydrogenase [ubiquinone] flavoprotein 1, mitochondrial OS=Homo sapiens GN=NDUFV1 PE=1 SV=4	NDUFV1 UQOR1	High	0	53.6418	33.1897	13	170	13	464	50.785	8.21	Methylthio [C206]	242.397	13	18224.2	13
P19404	NADH dehydrogenase [ubiquinone] flavoprotein 2, mitochondrial	NADH dehydrogenase [ubiquinone] flavoprotein 2, mitochondrial OS=Homo sapiens GN=NDUFV2 PE=1 SV=2	NDUFV2	High	0	42.4908	29.7189	7	180	7	249	27.374	8.06		290.211	7	22629.4	7
O75306	NADH dehydrogenase [ubiquinone] iron-sulfur protein 2, mitochondrial	NADH dehydrogenase [ubiquinone] iron-sulfur protein 2, mitochondrial OS=Homo sapiens GN=NDUFS2 PE=1 SV=2	NDUFS2	High	0	60.7591	38.013	14	186	14	463	52.512	7.55	Methylthio [C347]	248.969	14	18427.6	14
O75489	NADH dehydrogenase [ubiquinone] iron-sulfur protein 3, mitochondrial	NADH dehydrogenase [ubiquinone] iron-sulfur protein 3, mitochondrial OS=Homo sapiens GN=NDUFS3 PE=1 SV=1	NDUFS3	High	0	93.611	55.303	12	320	12	264	30.223	7.5		576.764	12	41147.2	12
O43181	NADH dehydrogenase [ubiquinone] iron-sulfur protein 4, mitochondrial	NADH dehydrogenase [ubiquinone] iron-sulfur protein 4, mitochondrial OS=Homo sapiens GN=NDUFS4 PE=1 SV=1	NDUFS4	High	0	21.7319	22.8571	4	84	4	175	20.095	10.3		137.675	4	10694.6	4
O75380	NADH dehydrogenase [ubiquinone] iron-sulfur protein 6, mitochondrial	NADH dehydrogenase [ubiquinone] iron-sulfur protein 6, mitochondrial OS=Homo sapiens GN=NDUFS6 PE=1 SV=1	NDUFS6	High	0	28.0345	50.8065	4	70	4	124	13.703	8.28	Methylthio [C87]	134.24	4	11331.8	4
O00217	NADH dehydrogenase [ubiquinone] iron-sulfur protein 8, mitochondrial	NADH dehydrogenase [ubiquinone] iron-sulfur protein 8, mitochondrial OS=Homo sapiens GN=NDUFS8 PE=1 SV=1	NDUFS8	High	0	36.2241	27.619	6	130	6	210	23.69	6.34		199.989	6	14869	6
Q9UHQ9	NADH-cytochrome b5 reductase 1	NADH-cytochrome b5 reductase 1 OS=Homo sapiens GN=CYB5R1 PE=1 SV=1	CYB5R1 NQO3A2 UNQ3049/PRO9865	High	0	173.349	71.8033	19	847	19	305	34.073	9.38	Methylthio [C208]	1453.46	18	117427	19
P00387	NADH-cytochrome b5 reductase 3	NADH-cytochrome b5 reductase 3 OS=Homo sapiens GN=CYB5R3 PE=1 SV=3	CYB5R3 DIA1	High	0	233.75	60.4651	18	1659	18	301	34.213	7.59		2707.49	18	224967	18
P28331	NADH-ubiquinone oxidoreductase 75 kDa subunit, mitochondrial	NADH-ubiquinone oxidoreductase 75 kDa subunit, mitochondrial OS=Homo sapiens GN=NDUFS1 PE=1 SV=3	NDUFS1	High	0	160.28	45.1169	25	366	25	727	79.417	6.23	Methylthio [C727]	603.28	25	48680.2	25
Q13423	NAD	NAD(P) transhydrogenase, mitochondrial OS=Homo sapiens GN=NNT PE=1 SV=3	NNT	High	0	263.324	39.5028	41	1346	41	1086	113.823	8.09	Methylthio [C308; C936; C1073]	2155.8	41	159901	40
P22570	NADPH:adrenodoxin oxidoreductase, mitochondrial	NADPH:adrenodoxin oxidoreductase, mitochondrial OS=Homo sapiens GN=FDXR PE=1 SV=3	FDXR ADXR	High	0	77.3605	47.0468	19	374	19	491	53.803	8.44	Methylthio [C353]	519.345	19	37833.9	19
P16435	NADPH--cytochrome P450 reductase	NADPH--cytochrome P450 reductase OS=Homo sapiens GN=POR PE=1 SV=2	POR CYPOR	High	0	339.628	59.675	39	2214	39	677	76.641	5.58	Methylthio [C228; C363; C566; C629]	3352.16	39	252548	39
O96009	Napsin-A	Napsin-A OS=Homo sapiens GN=NAPSA PE=1 SV=1	NAPSA NAP1 NAPA	High	0	83.7371	19.7619	8	1852	8	420	45.358	6.61	Methylthio [C274; C278; C317]	2754.64	8	211625	8
P49279	Natural resistance-associated macrophage protein 1	Natural resistance-associated macrophage protein 1 OS=Homo sapiens GN=SLC11A1 PE=2 SV=1	SLC11A1 LSH NRAMP NRAMP1	High	0	19.8316	9.81818	4	154	4	550	59.833	7.66		209.804	4	15852.2	4
Q09666	Neuroblast differentiation-associated protein AHNAK	Neuroblast differentiation-associated protein AHNAK OS=Homo sapiens GN=AHNAK PE=1 SV=2	AHNAK PM227	High	0	2164.04	78.1154	308	11030	307	5890	628.699	6.15	Methylthio [C1833; C2806]	15259.5	308	1.23912e+06	308
Q8IY17	Neuropathy target esterase	Neuropathy target esterase OS=Homo sapiens GN=PNPLA6 PE=1 SV=2	PNPLA6 NTE	High	0	206.248	32.8697	36	731	36	1366	149.9	7.81	Methylthio [C199; C1199]	1147.86	36	87537.2	36
Q14697	Neutral alpha-glucosidase AB	Neutral alpha-glucosidase AB OS=Homo sapiens GN=GANAB PE=1 SV=3	GANAB G2AN KIAA0088	High	0	354.106	49.3644	42	2225	42	944	106.807	6.14		3669.07	42	271439	42
Q6PIU2	Neutral cholesterol ester hydrolase 1	Neutral cholesterol ester hydrolase 1 OS=Homo sapiens GN=NCEH1 PE=1 SV=3	NCEH1 AADACL1 KIAA1363	High	0	158.388	53.1863	19	1261	19	408	45.779	7.23	Methylthio [C186; C345]	1942.09	19	149393	19
P19878	Neutrophil cytosol factor 2	Neutrophil cytosol factor 2 OS=Homo sapiens GN=NCF2 PE=1 SV=2	NCF2 NOXA2 P67PHOX	High	0	81.0372	34.7909	16	206	16	526	59.723	6.16	Methylthio [C291; C514]	302.668	16	21552.1	16
Q15080	Neutrophil cytosol factor 4	Neutrophil cytosol factor 4 OS=Homo sapiens GN=NCF4 PE=1 SV=2	NCF4 SH3PXD4	High	0	27.5566	16.8142	6	99	6	339	39.007	6.83		142.181	5	10954.3	6
Q9UMS0	NFU1 iron-sulfur cluster scaffold homolog, mitochondrial	NFU1 iron-sulfur cluster scaffold homolog, mitochondrial OS=Homo sapiens GN=NFU1 PE=1 SV=2	NFU1 HIRIP5 CGI-33	High	0	34.875	24.0157	5	171	5	254	28.444	5.07		288.837	5	22204.6	5
Q969V3	Nicalin	Nicalin OS=Homo sapiens GN=NCLN PE=1 SV=2	NCLN	High	0	92.8926	31.2611	16	330	16	563	62.935	6.89		542.483	16	40921.2	16
Q92542	Nicastrin	Nicastrin OS=Homo sapiens GN=NCSTN PE=1 SV=2	NCSTN KIAA0253 UNQ1874/PRO4317	High	0	61.7709	18.7588	10	240	10	709	78.362	5.99		357.022	10	29781.4	10
P43490	Nicotinamide phosphoribosyltransferase	Nicotinamide phosphoribosyltransferase OS=Homo sapiens GN=NAMPT PE=1 SV=1	NAMPT PBEF PBEF1	High	0	51.4628	28.7169	12	196	12	491	55.487	7.15		250.06	12	18452.4	12
Q15155	Nodal modulator 1	Nodal modulator 1 OS=Homo sapiens GN=NOMO1 PE=1 SV=5	NOMO1 PM5	High	0	149.378	30.1146	27	460	27	1222	134.239	5.81	Methylthio [C1012]	778.363	27	55285.4	27
Q15233	Non-POU domain-containing octamer-binding protein	Non-POU domain-containing octamer-binding protein OS=Homo sapiens GN=NONO PE=1 SV=4	NONO NRB54	High	0	57.1615	35.4565	13	164	11	471	54.197	8.95		271.688	13	20717.9	13
P22307	Non-specific lipid-transfer protein	Non-specific lipid-transfer protein OS=Homo sapiens GN=SCP2 PE=1 SV=2	SCP2	High	0	279.857	52.6508	32	1663	32	547	58.956	6.89	Methylthio [C115; C495]	2554.33	32	211036	32
Q9C002	Normal mucosa of esophagus-specific gene 1 protein	Normal mucosa of esophagus-specific gene 1 protein OS=Homo sapiens GN=NMES1 PE=2 SV=1	NMES1 C15orf48	High	0	24.2209	60.241	4	181	4	83	9.611	9.47		253.007	3	25943.3	4
P51688	N-sulphoglucosamine sulphohydrolase	N-sulphoglucosamine sulphohydrolase OS=Homo sapiens GN=SGSH PE=1 SV=1	SGSH HSS	High	0	32.5936	14.1434	6	153	6	502	56.659	6.95		282.59	6	21190.1	6
Q8TEM1	Nuclear pore membrane glycoprotein 210	Nuclear pore membrane glycoprotein 210 OS=Homo sapiens GN=NUP210 PE=1 SV=3	NUP210 KIAA0906 PSEC0245	High	0	9.24834	1.37785	3	38	3	1887	204.983	6.81		47.4146	3	2684.92	3
Q02818	Nucleobindin-1	Nucleobindin-1 OS=Homo sapiens GN=NUCB1 PE=1 SV=4	NUCB1 NUC	High	0	182.335	56.3991	27	701	25	461	53.846	5.25		1268.69	27	90935.3	27
P19338	Nucleolin	Nucleolin OS=Homo sapiens GN=NCL PE=1 SV=3	NCL	High	0	218.069	34.507	31	844	31	710	76.568	4.7		1393.67	31	110803	31
P06748	Nucleophosmin	Nucleophosmin OS=Homo sapiens GN=NPM1 PE=1 SV=2	NPM1 NPM	High	0	115.284	39.4558	11	602	11	294	32.555	4.78		1005.89	11	76588.6	11
Q13232	Nucleoside diphosphate kinase 3	Nucleoside diphosphate kinase 3 OS=Homo sapiens GN=NME3 PE=1 SV=2	NME3	High	0	43.213	47.3373	8	143	7	169	19.003	7.84		208.541	8	17384.8	8
P22392	Nucleoside diphosphate kinase B	Nucleoside diphosphate kinase B OS=Homo sapiens GN=NME2 PE=1 SV=1	NME2 NM23B	High	0	100.328	78.2895	12	616	7	152	17.287	8.41	Methylthio [C109]	1072.03	12	83609	12
Q9NX40	OCIA domain-containing protein 1	OCIA domain-containing protein 1 OS=Homo sapiens GN=OCIAD1 PE=1 SV=1	OCIAD1 OCIA	High	0	85.6106	37.551	10	397	10	245	27.609	7.49	Methylthio [C38; C83]	638.919	10	48912.3	10
Q9H6K4	Optic atrophy 3 protein	Optic atrophy 3 protein OS=Homo sapiens GN=OPA3 PE=1 SV=1	OPA3	High	0.000665779	8.98957	12.8492	3	78	3	179	19.984	8.91		76.8441	2	10240.7	3
P04181	Ornithine aminotransferase, mitochondrial	Ornithine aminotransferase, mitochondrial OS=Homo sapiens GN=OAT PE=1 SV=1	OAT	High	0	18.0923	18.6788	6	88	6	439	48.504	7.03		108.264	6	8437.38	6
Q9BUP3	Oxidoreductase HTATIP2	Oxidoreductase HTATIP2 OS=Homo sapiens GN=HTATIP2 PE=1 SV=2	HTATIP2 CC3 TIP30	High	0	87.0554	54.9587	16	289	16	242	27.032	8.38	Methylthio [C172]	462.549	16	36986.2	16
P36551	Oxygen-dependent coproporphyrinogen-III oxidase, mitochondrial	Oxygen-dependent coproporphyrinogen-III oxidase, mitochondrial OS=Homo sapiens GN=CPOX PE=1 SV=3	CPOX CPO CPX	High	0	63.4327	28.8546	10	130	10	454	50.12	8.25	Methylthio [C304]	177.057	10	14783.6	10
Q96SU4	Oxysterol-binding protein-related protein 9	Oxysterol-binding protein-related protein 9 OS=Homo sapiens GN=OSBPL9 PE=1 SV=2	OSBPL9 ORP9 OSBP4	High	0	22.5751	6.52174	5	50	5	736	83.132	6.18		80.5373	5	5868.13	5
Q99571	P2X purinoceptor 4	P2X purinoceptor 4 OS=Homo sapiens GN=P2RX4 PE=1 SV=2	P2RX4	High	0	20.0582	7.73196	3	96	3	388	43.341	7.99	Methylthio [C227; C270]	139.959	3	9459.21	3
P50897	Palmitoyl-protein thioesterase 1	Palmitoyl-protein thioesterase 1 OS=Homo sapiens GN=PPT1 PE=1 SV=1	PPT1 PPT	High	0	191.492	58.4967	15	1104	15	306	34.171	6.52	Methylthio [C96; C128]	2065.51	15	150696	15
O00151	PDZ and LIM domain protein 1	PDZ and LIM domain protein 1 OS=Homo sapiens GN=PDLIM1 PE=1 SV=4	PDLIM1 CLIM1 CLP36	High	0	93.4199	53.7994	13	302	13	329	36.049	7.02	Methylthio [C45; C73; C307]	490.65	13	39437.9	13
P62937	Peptidyl-prolyl cis-trans isomerase A	Peptidyl-prolyl cis-trans isomerase A OS=Homo sapiens GN=PPIA PE=1 SV=2	PPIA CYPA	High	0	86.1931	54.5455	10	400	10	165	18.001	7.81	Methylthio [C62; C161]	596.46	9	56747.8	10
P23284	Peptidyl-prolyl cis-trans isomerase B	Peptidyl-prolyl cis-trans isomerase B OS=Homo sapiens GN=PPIB PE=1 SV=2	PPIB CYPB	High	0	127.999	55.5556	16	1058	16	216	23.728	9.41	Methylthio [C202]	1650.25	16	126854	16
P30405	Peptidyl-prolyl cis-trans isomerase F, mitochondrial	Peptidyl-prolyl cis-trans isomerase F, mitochondrial OS=Homo sapiens GN=PPIF PE=1 SV=1	PPIF CYP3	High	0	26.4799	29.4686	6	210	6	207	22.026	9.38		310.645	6	23812.1	6
P62942	Peptidyl-prolyl cis-trans isomerase FKBP1A	Peptidyl-prolyl cis-trans isomerase FKBP1A OS=Homo sapiens GN=FKBP1A PE=1 SV=2	FKBP1A FKBP1 FKBP12	High	0	17.6997	25	2	36	2	108	11.943	8.16		30.6636	1	8593.6	2
P26885	Peptidyl-prolyl cis-trans isomerase FKBP2	Peptidyl-prolyl cis-trans isomerase FKBP2 OS=Homo sapiens GN=FKBP2 PE=1 SV=2	FKBP2 FKBP13	High	0	51.1341	54.9296	7	214	7	142	15.639	9.13	Methylthio [C97]	319.444	7	22332	7
Q13451	Peptidyl-prolyl cis-trans isomerase FKBP5	Peptidyl-prolyl cis-trans isomerase FKBP5 OS=Homo sapiens GN=FKBP5 PE=1 SV=2	FKBP5 AIG6 FKBP51	High	0	63.6142	25.1641	11	124	11	457	51.18	5.9		214.121	11	16346.9	11
O60664	Perilipin-3	Perilipin-3 OS=Homo sapiens GN=PLIN3 PE=1 SV=3	PLIN3 M6PRBP1 TIP47	High	0	120.09	50.4608	16	249	16	434	47.046	5.44	Methylthio [C60]	428.866	16	30226.3	16
Q06830	Peroxiredoxin-1	Peroxiredoxin-1 OS=Homo sapiens GN=PRDX1 PE=1 SV=1	PRDX1 PAGA PAGB TDPX2	High	0	135.432	56.7839	18	1063	14	199	22.096	8.13		1606.95	18	132865	18
Q13162	Peroxiredoxin-4	Peroxiredoxin-4 OS=Homo sapiens GN=PRDX4 PE=1 SV=1	PRDX4	High	0	63.5962	31.7343	8	418	5	271	30.521	6.29		711.734	8	54865.5	8
P30044	Peroxiredoxin-5, mitochondrial	Peroxiredoxin-5, mitochondrial OS=Homo sapiens GN=PRDX5 PE=1 SV=4	PRDX5 ACR1 SBBI10	High	0	108.384	45.3271	11	517	11	214	22.073	8.7	Methylthio [C100]	694.719	11	64511.5	11
P30041	Peroxiredoxin-6	Peroxiredoxin-6 OS=Homo sapiens GN=PRDX6 PE=1 SV=3	PRDX6 AOP2 KIAA0106	High	0	49.6992	55.8036	11	179	11	224	25.019	6.38	Methylthio [C47; C91]	245.21	10	20252.6	11
Q15067	Peroxisomal acyl-coenzyme A oxidase 1	Peroxisomal acyl-coenzyme A oxidase 1 OS=Homo sapiens GN=ACOX1 PE=1 SV=3	ACOX1 ACOX	High	0	203.952	53.1818	28	680	28	660	74.376	8.16	Methylthio [C199; C297; C392; C449; C531]	1124.73	28	83366.1	28
O75381	Peroxisomal membrane protein PEX14	Peroxisomal membrane protein PEX14 OS=Homo sapiens GN=PEX14 PE=1 SV=1	PEX14	High	0	61.3361	26.2599	10	265	10	377	41.212	4.94		393.921	10	31834.3	10
P51659	Peroxisomal multifunctional enzyme type 2	Peroxisomal multifunctional enzyme type 2 OS=Homo sapiens GN=HSD17B4 PE=1 SV=3	HSD17B4 EDH17B4 SDR8C1	High	0	303.802	58.9674	35	1449	35	736	79.636	8.84	Methylthio [C277; C373]	2463.61	35	183660	35
O95571	Persulfide dioxygenase ETHE1, mitochondrial	Persulfide dioxygenase ETHE1, mitochondrial OS=Homo sapiens GN=ETHE1 PE=1 SV=2	ETHE1 HSCO	High	0	113.465	51.5748	10	505	10	254	27.855	6.83	Methylthio [C34; C98; C170; C219]	841.024	10	68643.5	10
Q00325	Phosphate carrier protein, mitochondrial	Phosphate carrier protein, mitochondrial OS=Homo sapiens GN=SLC25A3 PE=1 SV=2	SLC25A3 PHC OK/SW-cl.48	High	0	122.902	44.1989	18	921	18	362	40.069	9.38	Methylthio [C136]	1323.76	18	99685.9	18
O95674	Phosphatidate cytidylyltransferase 2	Phosphatidate cytidylyltransferase 2 OS=Homo sapiens GN=CDS2 PE=1 SV=1	CDS2	High	0	47.6271	17.3034	6	132	6	445	51.384	7.09		194.522	6	16400.3	6
P30086	Phosphatidylethanolamine-binding protein 1	Phosphatidylethanolamine-binding protein 1 OS=Homo sapiens GN=PEBP1 PE=1 SV=3	PEBP1 PBP PEBP	High	0	27.5609	41.7112	6	71	6	187	21.044	7.53		126.056	6	7982.79	6
Q8WUK0	Phosphatidylglycerophosphatase and protein-tyrosine phosphatase 1	Phosphatidylglycerophosphatase and protein-tyrosine phosphatase 1 OS=Homo sapiens GN=PTPMT1 PE=1 SV=1	PTPMT1 MOSP PLIP PNAS-129	High	0	62.2068	40.2985	8	228	8	201	22.829	9.77		361.488	7	29600.3	8
Q9NTJ5	Phosphatidylinositide phosphatase SAC1	Phosphatidylinositide phosphatase SAC1 OS=Homo sapiens GN=SACM1L PE=1 SV=2	SACM1L KIAA0851	High	0	102.967	37.9898	19	339	19	587	66.924	7.12		556.573	19	42112.1	19
Q9BTU6	Phosphatidylinositol 4-kinase type 2-alpha	Phosphatidylinositol 4-kinase type 2-alpha OS=Homo sapiens GN=PI4K2A PE=1 SV=1	PI4K2A	High	0	143.685	49.0605	23	677	23	479	53.989	8.29		1011.71	23	74601.4	23
Q13492	Phosphatidylinositol-binding clathrin assembly protein	Phosphatidylinositol-binding clathrin assembly protein OS=Homo sapiens GN=PICALM PE=1 SV=2	PICALM CALM	High	0	91.4001	26.227	15	205	15	652	70.71	7.9		344.848	15	25624.4	15
Q16822	Phosphoenolpyruvate carboxykinase [GTP], mitochondrial	Phosphoenolpyruvate carboxykinase [GTP], mitochondrial OS=Homo sapiens GN=PCK2 PE=1 SV=3	PCK2 PEPCK2	High	0	230.972	46.25	26	1119	26	640	70.685	7.62	Methylthio [C151; C306; C325; C559]	1695.58	26	135651	25
P00558	Phosphoglycerate kinase 1	Phosphoglycerate kinase 1 OS=Homo sapiens GN=PGK1 PE=1 SV=3	PGK1 PGKA MIG10 OK/SW-cl.110	High	0	84.4317	48.2014	18	322	18	417	44.586	8.1	Methylthio [C99; C108]	525.447	18	40106.2	17
Q6P4A8	Phospholipase B-like 1	Phospholipase B-like 1 OS=Homo sapiens GN=PLBD1 PE=1 SV=2	PLBD1	High	0	107.024	39.9638	17	354	17	553	63.214	9.06	Methylthio [C489]	528.706	17	41946.3	17
Q8IV08	Phospholipase D3	Phospholipase D3 OS=Homo sapiens GN=PLD3 PE=1 SV=1	PLD3	High	0	71.2359	35.7143	13	437	13	490	54.671	6.47		786.549	13	56781.4	13
P36969	Phospholipid hydroperoxide glutathione peroxidase, mitochondrial	Phospholipid hydroperoxide glutathione peroxidase, mitochondrial OS=Homo sapiens GN=GPX4 PE=1 SV=3	GPX4	High	0	44.7445	42.6396	10	122	10	197	22.161	8.37	Methylthio [C93; C102]	194.046	10	13745.9	10
Q6NYC8	Phostensin	Phostensin OS=Homo sapiens GN=PPP1R18 PE=1 SV=1	PPP1R18 HKMT1098 KIAA1949	High	0	69.1109	24.7961	12	175	12	613	67.902	5.4		276.626	12	21366.5	12
P05155	Plasma protease C1 inhibitor	Plasma protease C1 inhibitor OS=Homo sapiens GN=SERPING1 PE=1 SV=2	SERPING1 C1IN C1NH	High	0	26.0591	12.8	6	119	6	500	55.119	6.55		154.616	6	11765.3	6
Q9HBL7	Plasminogen receptor	Plasminogen receptor (KT) OS=Homo sapiens GN=PLGRKT PE=1 SV=1	PLGRKT C9orf46 AD025 MDS030	High	0	40.2236	27.2109	5	147	5	147	17.19	9.58		237.075	5	18981	5
P13796	Plastin-2	Plastin-2 OS=Homo sapiens GN=LCP1 PE=1 SV=6	LCP1 PLS2	High	0	374.536	68.8995	39	2066	39	627	70.244	5.43	Methylthio [C42; C140; C164; C336; C618]	3015.43	39	254915	39
P16284	Platelet endothelial cell adhesion molecule	Platelet endothelial cell adhesion molecule OS=Homo sapiens GN=PECAM1 PE=1 SV=1	PECAM1	High	0	51.1526	13.4146	11	204	11	738	82.484	6.99		310.204	11	23540.8	11
P68402	Platelet-activating factor acetylhydrolase IB subunit beta	Platelet-activating factor acetylhydrolase IB subunit beta OS=Homo sapiens GN=PAFAH1B2 PE=1 SV=1	PAFAH1B2 PAFAHB	High	0	10.6883	12.2271	2	46	2	229	25.553	5.92		70.6695	2	5275.1	2
Q8TD55	Pleckstrin homology domain-containing family O member 2	Pleckstrin homology domain-containing family O member 2 OS=Homo sapiens GN=PLEKHO2 PE=1 SV=1	PLEKHO2 PLEKHQ1 PP9099	High	0	56.3499	20.2041	9	212	9	490	53.317	5.43		389.495	9	29931.3	9
Q15149	Plectin	Plectin OS=Homo sapiens GN=PLEC PE=1 SV=3	PLEC PLEC1	High	0	2151.22	57.579	287	10395	280	4684	531.466	5.96	Methylthio [C1136; C3110; C3295; C3299; C3667]	16471.8	286	1.24447e+06	285
Q96QH2	PML-RARA-regulated adapter molecule 1	PML-RARA-regulated adapter molecule 1 OS=Homo sapiens GN=PRAM1 PE=1 SV=2	PRAM1	High	0	75.8875	39.415	18	167	18	718	79.196	9.63		276.857	18	18157.1	18
P11940	Polyadenylate-binding protein 1	Polyadenylate-binding protein 1 OS=Homo sapiens GN=PABPC1 PE=1 SV=2	PABPC1 PAB1 PABP1 PABPC2	High	0	148.009	36.0063	25	607	20	636	70.626	9.5	Methylthio [C128]	1004.4	25	75789.7	25
P01833	Polymeric immunoglobulin receptor	Polymeric immunoglobulin receptor OS=Homo sapiens GN=PIGR PE=1 SV=4	PIGR	High	0	39.5239	10.733	8	103	8	764	83.232	5.74		177.999	8	12305.8	7
P26599	Polypyrimidine tract-binding protein 1	Polypyrimidine tract-binding protein 1 OS=Homo sapiens GN=PTBP1 PE=1 SV=1	PTBP1 PTB	High	0	75.2574	27.4953	11	245	11	531	57.186	9.17		442.666	11	33432.3	11
Q15365	Poly	Poly(rC)-binding protein 1 OS=Homo sapiens GN=PCBP1 PE=1 SV=2	PCBP1	High	0	56.9327	33.1461	7	146	4	356	37.474	7.09	Methylthio [C54; C109]	203.602	7	15906	7
Q8TCS8	Polyribonucleotide nucleotidyltransferase 1, mitochondrial	Polyribonucleotide nucleotidyltransferase 1, mitochondrial OS=Homo sapiens GN=PNPT1 PE=1 SV=2	PNPT1 PNPASE	High	0	90.0135	30.1405	22	212	22	783	85.897	7.77	Methylthio [C242]	307.412	22	23009.5	22
O75915	PRA1 family protein 3	PRA1 family protein 3 OS=Homo sapiens GN=ARL6IP5 PE=1 SV=1	ARL6IP5 DERP11 JWA PRA2 PRAF3 HSPC127	High	0	58.7318	27.6596	7	450	7	188	21.6	9.77		685.336	7	48941.8	7
P02545	Prelamin-A/C [Cleaved into: Lamin-A/C	Prelamin-A/C OS=Homo sapiens GN=LMNA PE=1 SV=1	LMNA LMN1	High	0	401.962	53.1627	45	1943	43	664	74.095	7.02	Methylthio [C522]	3364.28	45	261579	45
Q9UHG3	Prenylcysteine oxidase 1	Prenylcysteine oxidase 1 OS=Homo sapiens GN=PCYOX1 PE=1 SV=3	PCYOX1 KIAA0908 PCL1 UNQ597/PRO1183	High	0	76.9936	31.4851	13	223	13	505	56.604	6.18	Methylthio [C445]	379.003	13	29937.9	13
Q5JRX3	Presequence protease, mitochondrial	Presequence protease, mitochondrial OS=Homo sapiens GN=PITRM1 PE=1 SV=3	PITRM1 KIAA1104 MP1	High	0	101.56	21.215	21	249	21	1037	117.338	6.92		410.039	21	30403.9	21
Q92841	Probable ATP-dependent RNA helicase DDX17	Probable ATP-dependent RNA helicase DDX17 OS=Homo sapiens GN=DDX17 PE=1 SV=2	DDX17	High	0	82.3714	22.085	17	312	10	729	80.222	8.27	Methylthio [C247]	500.846	17	36760.3	17
Q7L014	Probable ATP-dependent RNA helicase DDX46	Probable ATP-dependent RNA helicase DDX46 OS=Homo sapiens GN=DDX46 PE=1 SV=2	DDX46 KIAA0801	High	0	35.4423	7.27449	7	58	7	1031	117.29	9.29		104.147	7	7703.17	7
P17844	Probable ATP-dependent RNA helicase DDX5	Probable ATP-dependent RNA helicase DDX5 OS=Homo sapiens GN=DDX5 PE=1 SV=1	DDX5 G17P1 HELR HLR1	High	0	66.6446	22.3127	15	328	8	614	69.105	8.92	Methylthio [C170]	533.838	15	39329	15
Q9HA77	Probable cysteine--tRNA ligase, mitochondrial	Probable cysteine--tRNA ligase, mitochondrial OS=Homo sapiens GN=CARS2 PE=1 SV=1	CARS2 OK/SW-cl.10	High	0	72.5411	24.6454	13	367	13	564	62.185	8.34		588.63	13	42006.4	13
Q9H3G5	Probable serine carboxypeptidase CPVL	Probable serine carboxypeptidase CPVL OS=Homo sapiens GN=CPVL PE=1 SV=2	CPVL VLP PSEC0124 UNQ197/PRO223	High	0	88.3796	27.1008	11	503	11	476	54.129	5.62	Methylthio [C320]	744.131	11	55453.1	11
P09668	Pro-cathepsin H [Cleaved into: Cathepsin H mini chain; Cathepsin H	Pro-cathepsin H OS=Homo sapiens GN=CTSH PE=1 SV=4	CTSH CPSB	High	0	92.2627	17.9104	8	747	8	335	37.369	8.07	Methylthio [C272]	1240.66	8	97521.7	8
Q8NBJ5	Procollagen galactosyltransferase 1	Procollagen galactosyltransferase 1 OS=Homo sapiens GN=COLGALT1 PE=1 SV=1	COLGALT1 GLT25D1 PSEC0241	High	0	187.371	44.373	29	1037	29	622	71.59	7.31	Methylthio [C228; C369; C412]	1571.89	29	123440	29
Q02809	Procollagen-lysine,2-oxoglutarate 5-dioxygenase 1	Procollagen-lysine,2-oxoglutarate 5-dioxygenase 1 OS=Homo sapiens GN=PLOD1 PE=1 SV=2	PLOD1 LLH PLOD	High	0	141.825	40.0275	22	458	22	727	83.497	6.95		703.259	22	52984	22
O60568	Procollagen-lysine,2-oxoglutarate 5-dioxygenase 3	Procollagen-lysine,2-oxoglutarate 5-dioxygenase 3 OS=Homo sapiens GN=PLOD3 PE=1 SV=1	PLOD3	High	0	181.904	43.0894	27	733	27	738	84.731	6.05	Methylthio [C144; C691; C698]	1193.59	27	89882.6	27
P07737	Profilin-1	Profilin-1 OS=Homo sapiens GN=PFN1 PE=1 SV=2	PFN1	High	0	88.0442	63.5714	10	407	10	140	15.045	8.27	Methylthio [C128]	658.631	10	53968	10
Q8WUM4	Programmed cell death 6-interacting protein	Programmed cell death 6-interacting protein OS=Homo sapiens GN=PDCD6IP PE=1 SV=1	PDCD6IP AIP1 ALIX KIAA1375	High	0	181.715	33.7558	31	491	31	868	95.963	6.52		763.496	31	58679.5	31
O75340	Programmed cell death protein 6	Programmed cell death protein 6 OS=Homo sapiens GN=PDCD6 PE=1 SV=1	PDCD6 ALG2	High	0	19.0308	21.466	5	53	5	191	21.855	5.4		69.8319	5	5712.05	5
P35232	Prohibitin	Prohibitin OS=Homo sapiens GN=PHB PE=1 SV=1	PHB	High	0	228.845	81.9853	18	1434	18	272	29.786	5.76	Methylthio [C69]	2453.89	18	187662	18
Q99623	Prohibitin-2	Prohibitin-2 OS=Homo sapiens GN=PHB2 PE=1 SV=2	PHB2 BAP REA	High	0	207.659	68.8963	18	1513	18	299	33.276	9.83		2436.26	18	186872	18
Q07954	Prolow-density lipoprotein receptor-related protein 1	Prolow-density lipoprotein receptor-related protein 1 OS=Homo sapiens GN=LRP1 PE=1 SV=2	LRP1 A2MR APR	High	0	580.69	22.1391	88	2481	88	4544	504.276	5.39	Methylthio [C40; C989; C1075; C1886; C2517; C2605; C2660; C3294; C3695; C3709]	4034.08	88	305070	88
P13674	Prolyl 4-hydroxylase subunit alpha-1	Prolyl 4-hydroxylase subunit alpha-1 OS=Homo sapiens GN=P4HA1 PE=1 SV=2	P4HA1 P4HA	High	0	96.3811	37.8277	17	208	17	534	61.011	6.01	Methylthio [C167]	358.715	17	26829.6	17
P05165	Propionyl-CoA carboxylase alpha chain, mitochondrial	Propionyl-CoA carboxylase alpha chain, mitochondrial OS=Homo sapiens GN=PCCA PE=1 SV=4	PCCA	High	0	124.045	33.7912	21	421	21	728	80.008	7.52	Methylthio [C363]	685.443	21	52856.1	21
P05166	Propionyl-CoA carboxylase beta chain, mitochondrial	Propionyl-CoA carboxylase beta chain, mitochondrial OS=Homo sapiens GN=PCCB PE=1 SV=3	PCCB	High	0	118.649	41.744	17	360	17	539	58.179	7.64		569.15	17	42627.4	17
P07602	Prosaposin	Prosaposin OS=Homo sapiens GN=PSAP PE=1 SV=2	PSAP GLBA SAP1	High	0	131.277	28.8168	15	1869	15	524	58.074	5.17	Methylthio [C33; C241; C440]	2657.42	15	190874	15
Q9H7Z7	Prostaglandin E synthase 2	Prostaglandin E synthase 2 OS=Homo sapiens GN=PTGES2 PE=1 SV=1	PTGES2 C9orf15 PGES2	High	0	52.0907	30.7692	11	142	11	377	41.917	9.16		259.615	11	19142.9	11
Q06323	Proteasome activator complex subunit 1	Proteasome activator complex subunit 1 OS=Homo sapiens GN=PSME1 PE=1 SV=1	PSME1 IFI5111	High	0	90.2541	63.0522	15	479	15	249	28.705	6.02	Methylthio [C22]	699.019	14	52631.5	15
Q9UL46	Proteasome activator complex subunit 2	Proteasome activator complex subunit 2 OS=Homo sapiens GN=PSME2 PE=1 SV=4	PSME2	High	0	80.2034	54.3933	12	277	12	239	27.384	5.73		479.792	12	34839	12
P25786	Proteasome subunit alpha type-1	Proteasome subunit alpha type-1 OS=Homo sapiens GN=PSMA1 PE=1 SV=1	PSMA1 HC2 NU PROS30 PSC2	High	0	54.519	31.1787	9	277	9	263	29.537	6.61		432.338	9	28580.9	8
P25787	Proteasome subunit alpha type-2	Proteasome subunit alpha type-2 OS=Homo sapiens GN=PSMA2 PE=1 SV=2	PSMA2 HC3 PSC3	High	0	46.5335	41.453	7	130	7	234	25.882	7.43		175.133	7	16506.2	7
P25789	Proteasome subunit alpha type-4	Proteasome subunit alpha type-4 OS=Homo sapiens GN=PSMA4 PE=1 SV=1	PSMA4 HC9 PSC9	High	0	27.4629	23.3716	7	112	7	261	29.465	7.72		170.052	7	11862.7	7
P28066	Proteasome subunit alpha type-5	Proteasome subunit alpha type-5 OS=Homo sapiens GN=PSMA5 PE=1 SV=3	PSMA5	High	0	40.2713	24.4813	5	107	5	241	26.394	4.79		191.984	5	14340.5	5
P60900	Proteasome subunit alpha type-6	Proteasome subunit alpha type-6 OS=Homo sapiens GN=PSMA6 PE=1 SV=1	PSMA6 PROS27	High	0	40.5074	32.1138	7	149	7	246	27.382	6.76		270.092	7	20639.9	7
O14818	Proteasome subunit alpha type-7	Proteasome subunit alpha type-7 OS=Homo sapiens GN=PSMA7 PE=1 SV=1	PSMA7 HSPC	High	0	66.1776	55.2419	11	239	11	248	27.87	8.46		374.664	11	29164.5	11
P20618	Proteasome subunit beta type-1	Proteasome subunit beta type-1 OS=Homo sapiens GN=PSMB1 PE=1 SV=2	PSMB1 PSC5	High	0	61.658	43.5685	8	197	8	241	26.472	8.13		334.359	8	24915.6	8
P49721	Proteasome subunit beta type-2	Proteasome subunit beta type-2 OS=Homo sapiens GN=PSMB2 PE=1 SV=1	PSMB2	High	0	17.0693	23.8806	4	68	4	201	22.822	7.02		110.126	4	8385.36	4
P49720	Proteasome subunit beta type-3	Proteasome subunit beta type-3 OS=Homo sapiens GN=PSMB3 PE=1 SV=2	PSMB3	High	0	20.244	16.5854	2	50	2	205	22.933	6.55		90.2114	2	6652.83	2
P28070	Proteasome subunit beta type-4	Proteasome subunit beta type-4 OS=Homo sapiens GN=PSMB4 PE=1 SV=4	PSMB4 PROS26	High	0	45.3761	35.6061	6	149	6	264	29.185	5.97		233.48	6	16463.4	6
O95870	Protein ABHD16A	Abhydrolase domain-containing protein 16A OS=Homo sapiens GN=ABHD16A PE=1 SV=3	ABHD16A BAT5 G5 NG26 PP199	High	0	76.315	28.6738	14	386	14	558	63.203	8.13		557.822	14	39296.5	14
Q9Y2B0	Protein canopy homolog 2	Protein canopy homolog 2 OS=Homo sapiens GN=CNPY2 PE=1 SV=1	CNPY2 MSAP TMEM4 ZSIG9 UNQ1943/PRO4426	High	0	43.2105	26.9231	6	155	6	182	20.639	4.92		273.053	6	21487.4	6
Q9BT09	Protein canopy homolog 3	Protein canopy homolog 3 OS=Homo sapiens GN=CNPY3 PE=1 SV=1	CNPY3 CTG4A ERDA5 PRAT4A TNRC5 HSPC084 UNQ1934/PRO4409	High	0	43.2153	28.4173	8	159	8	278	30.729	5.49	Methylthio [C104; C206]	235.605	8	17465.2	8
Q9P003	Protein cornichon homolog 4	Protein cornichon homolog 4 OS=Homo sapiens GN=CNIH4 PE=1 SV=1	CNIH4 HSPC163	High	0	13.4815	14.3885	1	52	1	139	16.082	6.65		106.944	1	6531.46	1
O75629	Protein CREG1	Protein CREG1 OS=Homo sapiens GN=CREG1 PE=1 SV=1	CREG1 CREG UNQ727/PRO1409	High	0	17.6279	23.1818	5	140	5	220	24.059	7.59		170.569	5	10252.7	5
Q99497	Protein deglycase DJ-1	Protein deglycase DJ-1 OS=Homo sapiens GN=PARK7 PE=1 SV=2	PARK7	High	0	91.8976	64.0212	12	221	12	189	19.878	6.79	Methylthio [C46; C53; C106]	354.428	12	27799.7	12
O60610	Protein diaphanous homolog 1	Protein diaphanous homolog 1 OS=Homo sapiens GN=DIAPH1 PE=1 SV=2	DIAPH1 DIAP1	High	0	165.612	28.2233	34	433	34	1272	141.258	5.41	Methylthio [C437]	679.78	34	50639.8	34
P07237	Protein disulfide-isomerase	Protein disulfide-isomerase OS=Homo sapiens GN=P4HB PE=1 SV=3	P4HB ERBA2L PDI PDIA1 PO4DB	High	0	358.393	70.0787	41	2952	41	508	57.081	4.87	Methylthio [C312; C343]	4570.51	41	364487	41
P30101	Protein disulfide-isomerase A3	Protein disulfide-isomerase A3 OS=Homo sapiens GN=PDIA3 PE=1 SV=4	PDIA3 ERP57 ERP60 GRP58	High	0	410.228	61.5842	39	3008	39	505	56.747	6.35	Methylthio [C244]	5064.23	39	387167	39
P13667	Protein disulfide-isomerase A4	Protein disulfide-isomerase A4 OS=Homo sapiens GN=PDIA4 PE=1 SV=2	PDIA4 ERP70 ERP72	High	0	364.891	60.3101	44	2351	44	645	72.887	5.07		3224.94	44	252063	44
Q15084	Protein disulfide-isomerase A6	Protein disulfide-isomerase A6 OS=Homo sapiens GN=PDIA6 PE=1 SV=1	PDIA6 ERP5 P5 TXNDC7	High	0	163.083	37.2727	16	853	16	440	48.091	5.08		1632.07	16	130693	16
Q96JJ7	Protein disulfide-isomerase TMX3	Protein disulfide-isomerase TMX3 OS=Homo sapiens GN=TMX3 PE=1 SV=2	TMX3 KIAA1830 TXNDC10	High	0	62.0344	32.8194	11	191	11	454	51.839	4.91		293.13	11	24173	11
P49257	Protein ERGIC-53	Protein ERGIC-53 OS=Homo sapiens GN=LMAN1 PE=1 SV=2	LMAN1 ERGIC53 F5F8D	High	0	98.5551	33.3333	15	401	14	510	57.513	6.77		694.722	15	51924.9	15
Q96A26	Protein FAM162A	Protein FAM162A OS=Homo sapiens GN=FAM162A PE=1 SV=2	FAM162A C3orf28 E2IG5 DC16 FWP001	High	0	42.6703	37.6623	7	303	7	154	17.331	9.77		447.658	7	30382.7	7
Q92520	Protein FAM3C	Protein FAM3C OS=Homo sapiens GN=FAM3C PE=1 SV=1	FAM3C ILEI GS3786	High	0	32.9321	29.9559	5	62	5	227	24.665	8.29		86.9176	5	7020.51	5
Q13045	Protein flightless-1 homolog	Protein flightless-1 homolog OS=Homo sapiens GN=FLII PE=1 SV=2	FLII FLIL	High	0	142.075	21.8282	27	421	27	1269	144.659	6.05	Methylthio [C46]	688.456	27	50922.8	27
Q05655	Protein kinase C delta type	Protein kinase C delta type OS=Homo sapiens GN=PRKCD PE=1 SV=2	PRKCD	High	0	48.7246	15.2367	10	93	10	676	77.455	7.75		132.916	10	9854.14	10
Q86UE4	Protein LYRIC	Protein LYRIC OS=Homo sapiens GN=MTDH PE=1 SV=2	MTDH AEG1 LYRIC	High	0	162.627	39.3471	23	497	23	582	63.799	9.32		828.078	23	65636	23
P39210	Protein Mpv17	Protein Mpv17 OS=Homo sapiens GN=MPV17 PE=1 SV=1	MPV17	High	0	45.4051	38.0682	4	203	4	176	19.72	9.47		384.529	4	26151.7	4
Q9BZQ8	Protein Niban	Protein Niban OS=Homo sapiens GN=FAM129A PE=1 SV=1	FAM129A C1orf24 NIBAN GIG39	High	0	98.6577	23.0603	19	315	19	928	103.07	4.78	Methylthio [C194]	474.594	19	34531.1	19
O75323	Protein NipSnap homolog 2	Protein NipSnap homolog 2 OS=Homo sapiens GN=GBAS PE=1 SV=1	GBAS NIPSNAP2	High	0	64.5547	46.8531	14	344	11	286	33.721	9.36	Methylthio [C93]	536.913	14	38092.8	14
Q9UFN0	Protein NipSnap homolog 3A	Protein NipSnap homolog 3A OS=Homo sapiens GN=NIPSNAP3A PE=1 SV=2	NIPSNAP3A NIPSNAP4 HSPC299	High	0	71.3456	54.251	10	223	10	247	28.449	9.16		301.325	10	23617.3	10
Q13438	Protein OS-9	Protein OS-9 OS=Homo sapiens GN=OS9 PE=1 SV=1	OS9	High	0	66.9998	23.0885	15	216	15	667	75.515	4.87		343.969	15	24719.6	15
Q96PU8	Protein quaking	Protein quaking OS=Homo sapiens GN=QKI PE=1 SV=1	QKI HKQ	High	0	32.7082	19.6481	5	159	5	341	37.647	8.56		269.146	5	19787.8	5
O15258	Protein RER1	Protein RER1 OS=Homo sapiens GN=RER1 PE=1 SV=1	RER1	High	0	14.2323	9.18367	2	133	2	196	22.943	9.54		190.443	2	12770.8	2
P60903	Protein S100-A10	Protein S100-A10 OS=Homo sapiens GN=S100A10 PE=1 SV=2	S100A10 ANX2LG CAL1L CLP11	High	0	61.9316	91.7526	10	569	10	97	11.196	7.37	Methylthio [C62; C83]	802.452	9	69527.5	10
P31949	Protein S100-A11	Protein S100-A11 OS=Homo sapiens GN=S100A11 PE=1 SV=2	S100A11 MLN70 S100C	High	0	55.5314	56.1905	7	353	7	105	11.733	7.12	Methylthio [C13]	523.167	7	41268.6	7
P26447	Protein S100-A4	Protein S100-A4 OS=Homo sapiens GN=S100A4 PE=1 SV=1	S100A4 CAPL MTS1	High	0	66.2805	58.4158	10	656	10	101	11.721	6.11		927.539	10	77655.9	10
P06703	Protein S100-A6	Protein S100-A6 OS=Homo sapiens GN=S100A6 PE=1 SV=1	S100A6 CACY	High	0	35.3849	75.5556	9	426	9	90	10.173	5.48		571.413	9	41070.3	9
P05109	Protein S100-A8	Protein S100-A8 OS=Homo sapiens GN=S100A8 PE=1 SV=1	S100A8 CAGA CFAG MRP8	High	0	82.6728	86.0215	12	488	12	93	10.828	7.03	Methylthio [C42]	758.911	12	57270.4	12
P06702	Protein S100-A9	Protein S100-A9 OS=Homo sapiens GN=S100A9 PE=1 SV=1	S100A9 CAGB CFAG MRP14	High	0	111.899	82.4561	10	691	10	114	13.234	6.13		1219.79	10	85692.7	10
O75880	Protein SCO1 homolog, mitochondrial	Protein SCO1 homolog, mitochondrial OS=Homo sapiens GN=SCO1 PE=1 SV=1	SCO1 SCOD1	High	0	19.9414	7.97342	4	118	4	301	33.793	8.88		189.701	4	14854.3	4
Q9UBV2	Protein sel-1 homolog 1	Protein sel-1 homolog 1 OS=Homo sapiens GN=SEL1L PE=1 SV=3	SEL1L TSA305 UNQ128/PRO1063	High	0	30.7432	13.2242	8	55	8	794	88.698	5.39		80.7099	8	5373.3	8
Q01105	Protein SET	Protein SET OS=Homo sapiens GN=SET PE=1 SV=3	SET	High	0	44.8503	25.5172	6	115	6	290	33.469	4.32		179.876	6	13908	6
Q9H2V7	Protein spinster homolog 1	Protein spinster homolog 1 OS=Homo sapiens GN=SPNS1 PE=1 SV=1	SPNS1 SPIN1 PP20300	High	0	71.2688	26.1364	7	261	7	528	56.594	6.64		453.99	7	37159.3	7
Q8WUY1	Protein THEM6	Protein THEM6 OS=Homo sapiens GN=THEM6 PE=1 SV=2	THEM6 C8orf55 PSEC0098	High	0	29.8222	27.8846	7	144	7	208	23.85	9.55	Methylthio [C85]	214.567	7	16015.6	7
Q5TEJ8	Protein THEMIS2	Protein THEMIS2 OS=Homo sapiens GN=THEMIS2 PE=1 SV=1	THEMIS2 C1orf38 ICB1	High	0	58.4351	18.6625	8	162	8	643	72.003	6.1		322.371	8	22483.7	8
P53992	Protein transport protein Sec24C	Protein transport protein Sec24C OS=Homo sapiens GN=SEC24C PE=1 SV=3	SEC24C KIAA0079	High	0	36.591	9.41499	7	76	7	1094	118.249	7.06		149.062	7	11542.5	7
P61619	Protein transport protein Sec61 subunit alpha isoform 1	Protein transport protein Sec61 subunit alpha isoform 1 OS=Homo sapiens GN=SEC61A1 PE=1 SV=2	SEC61A1 SEC61A	High	0	97.0163	26.4706	9	239	9	476	52.231	8.06	Methylthio [C13]	424.692	9	33231	9
Q9H1C4	Protein unc-93 homolog B1	Protein unc-93 homolog B1 OS=Homo sapiens GN=UNC93B1 PE=1 SV=2	UNC93B1 UNC93 UNC93B	High	0	16.5862	6.19765	3	90	3	597	66.588	6.96	Methylthio [C583]	117.702	3	9680.27	3
Q08AM6	Protein VAC14 homolog	Protein VAC14 homolog OS=Homo sapiens GN=VAC14 PE=1 SV=1	VAC14 TAX1BP2 TRX	High	0	52.4269	14.9616	10	152	10	782	87.917	6.13		277.483	10	21345.6	10
O75695	Protein XRP2	Protein XRP2 OS=Homo sapiens GN=RP2 PE=1 SV=4	RP2	High	0	30.4805	24	7	178	7	350	39.615	5.12		248.695	7	20097.2	7
P21980	Protein-glutamine gamma-glutamyltransferase 2	Protein-glutamine gamma-glutamyltransferase 2 OS=Homo sapiens GN=TGM2 PE=1 SV=2	TGM2	High	0	194.389	39.4469	24	803	24	687	77.28	5.22	Methylthio [C27; C230; C545; C554]	1300.43	24	103687	24
P22061	Protein-L-isoaspartate	Protein-L-isoaspartate(D-aspartate) O-methyltransferase OS=Homo sapiens GN=PCMT1 PE=1 SV=4	PCMT1	High	0	37.2728	41.8502	9	160	9	227	24.621	7.21	Methylthio [C95]	251.377	9	17265.5	9
Q8IWL1	Pulmonary surfactant-associated protein A2	Pulmonary surfactant-associated protein A2 OS=Homo sapiens GN=SFTPA2 PE=1 SV=1	SFTPA2 COLEC5 PSAP SFTP1 SFTPA SFTPA2B	High	0	81.0472	29.0323	7	392	7	248	26.166	5.17	Methylthio [C224]	670.901	7	54255.8	7
P07988	Pulmonary surfactant-associated protein B	Pulmonary surfactant-associated protein B OS=Homo sapiens GN=SFTPB PE=1 SV=3	SFTPB SFTP3	High	0	109.323	23.622	12	1364	12	381	42.089	5.49	Methylthio [C235; C246; C248; C271]	1810.94	12	152815	12
Q8NHP8	Putative phospholipase B-like 2	Putative phospholipase B-like 2 OS=Homo sapiens GN=PLBD2 PE=1 SV=2	PLBD2	High	0	24.2065	10.017	6	139	6	589	65.43	6.8		193.265	6	14583.2	6
O00764	Pyridoxal kinase	Pyridoxal kinase OS=Homo sapiens GN=PDXK PE=1 SV=1	PDXK C21orf124 C21orf97 PKH PNK PRED79	High	0	24.4901	20.8333	4	63	4	312	35.08	6.13		111.981	4	8208.22	4
P11498	Pyruvate carboxylase, mitochondrial	Pyruvate carboxylase, mitochondrial OS=Homo sapiens GN=PC PE=1 SV=2	PC	High	0	123.362	26.4856	22	309	22	1178	129.551	6.84		510.741	22	37235.9	22
Q15120	[Pyruvate dehydrogenase	[Pyruvate dehydrogenase (acetyl-transferring)] kinase isozyme 3, mitochondrial OS=Homo sapiens GN=PDK3 PE=1 SV=1	PDK3 PDHK3	High	0	66.0993	22.4138	9	172	9	406	46.909	8.37		294.463	9	22734	9
Q9P0J1	[Pyruvate dehydrogenase [acetyl-transferring]]-phosphatase 1, mitochondrial	[Pyruvate dehydrogenase [acetyl-transferring]]-phosphatase 1, mitochondrial OS=Homo sapiens GN=PDP1 PE=1 SV=3	PDP1 PDP PPM2C	High	0	33.7641	15.8287	7	112	7	537	61.016	6.67		176.573	7	12670.9	7
P08559	Pyruvate dehydrogenase E1 component subunit alpha, somatic form, mitochondrial	Pyruvate dehydrogenase E1 component subunit alpha, somatic form, mitochondrial OS=Homo sapiens GN=PDHA1 PE=1 SV=3	PDHA1 PHE1A	High	0	90.1105	33.0769	17	460	17	390	43.268	8.06	Methylthio [C261]	774.15	17	56690.1	17
P11177	Pyruvate dehydrogenase E1 component subunit beta, mitochondrial	Pyruvate dehydrogenase E1 component subunit beta, mitochondrial OS=Homo sapiens GN=PDHB PE=1 SV=3	PDHB PHE1B	High	0	138.781	46.7967	14	620	14	359	39.208	6.65	Methylthio [C263]	971.984	14	79583.9	14
O00330	Pyruvate dehydrogenase protein X component, mitochondrial	Pyruvate dehydrogenase protein X component, mitochondrial OS=Homo sapiens GN=PDHX PE=1 SV=3	PDHX PDX1	High	0	42.5355	17.5649	9	164	9	501	54.089	8.66		240.03	9	18876.8	9
P14618	Pyruvate kinase PKM	Pyruvate kinase PKM OS=Homo sapiens GN=PKM PE=1 SV=4	PKM OIP3 PK2 PK3 PKM2	High	0	175.059	56.6855	25	640	25	531	57.9	7.84	Methylthio [C49; C326; C474]	1100.43	25	83951.6	25
P50395	Rab GDP dissociation inhibitor beta	Rab GDP dissociation inhibitor beta OS=Homo sapiens GN=GDI2 PE=1 SV=2	GDI2 RABGDIB	High	0	48.2193	21.573	8	93	8	445	50.631	6.47		152.367	8	11705.2	8
Q6WKZ4	Rab11 family-interacting protein 1	Rab11 family-interacting protein 1 OS=Homo sapiens GN=RAB11FIP1 PE=1 SV=3	RAB11FIP1 RCP	High	0	99.7305	15.8223	15	292	15	1283	137.083	5.43		473.995	15	36618.7	15
Q3YEC7	Rab-like protein 6	Rab-like protein 6 OS=Homo sapiens GN=RABL6 PE=1 SV=2	RABL6 C9orf86 PARF	High	0	13.8389	4.2524	3	74	3	729	79.5	5.22		84.6502	3	6111.34	3
Q6IAA8	Ragulator complex protein LAMTOR1	Ragulator complex protein LAMTOR1 OS=Homo sapiens GN=LAMTOR1 PE=1 SV=2	LAMTOR1 C11orf59 PDRO PP7157	High	0	91.5339	64.5963	7	448	7	161	17.734	5.15		737.217	7	60054.6	7
Q9Y2Q5	Ragulator complex protein LAMTOR2	Ragulator complex protein LAMTOR2 OS=Homo sapiens GN=LAMTOR2 PE=1 SV=1	LAMTOR2 MAPBPIP ROBLD3 HSPC003	High	0	33.1385	51.2	5	140	5	125	13.499	5.4	Methylthio [C76]	141.939	5	14450.6	5
O43504	Ragulator complex protein LAMTOR5	Ragulator complex protein LAMTOR5 OS=Homo sapiens GN=LAMTOR5 PE=1 SV=1	LAMTOR5 HBXIP XIP	High	0	28.0888	32.967	2	86	2	91	9.608	4.87		167.388	2	13992.7	2
Q13283	Ras GTPase-activating protein-binding protein 1	Ras GTPase-activating protein-binding protein 1 OS=Homo sapiens GN=G3BP1 PE=1 SV=1	G3BP1 G3BP	High	0	55.5197	24.2489	9	137	8	466	52.132	5.52		211.319	8	17277.3	9
P46940	Ras GTPase-activating-like protein IQGAP1	Ras GTPase-activating-like protein IQGAP1 OS=Homo sapiens GN=IQGAP1 PE=1 SV=1	IQGAP1 KIAA0051	High	0	757.06	61.0139	91	3835	87	1657	189.134	6.48	Methylthio [C45; C660; C1270; C1534]	6053.18	91	472656	91
Q13576	Ras GTPase-activating-like protein IQGAP2	Ras GTPase-activating-like protein IQGAP2 OS=Homo sapiens GN=IQGAP2 PE=1 SV=4	IQGAP2	High	0	204.003	27.3016	40	909	36	1575	180.465	5.64		1306.75	40	101874	40
Q15404	Ras suppressor protein 1	Ras suppressor protein 1 OS=Homo sapiens GN=RSU1 PE=1 SV=3	RSU1 RSP1	High	0	20.2472	24.9097	5	74	5	277	31.521	8.65		100.065	5	7364.05	5
P63000	Ras-related C3 botulinum toxin substrate 1	Ras-related C3 botulinum toxin substrate 1 OS=Homo sapiens GN=RAC1 PE=1 SV=1	RAC1 TC25 MIG5	High	0	66.7759	59.8958	11	319	6	192	21.436	8.5	Methylthio [C6; C81; C105; C157; C178]	510.878	11	37949.2	11
P15153	Ras-related C3 botulinum toxin substrate 2	Ras-related C3 botulinum toxin substrate 2 OS=Homo sapiens GN=RAC2 PE=1 SV=1	RAC2	High	0	74.5263	59.8958	11	427	6	192	21.415	7.61	Methylthio [C6; C81; C105; C157; C178]	711.102	11	51244.6	11
Q7L523	Ras-related GTP-binding protein A	Ras-related GTP-binding protein A OS=Homo sapiens GN=RRAGA PE=1 SV=1	RRAGA	High	0	27.3417	25.5591	6	83	6	313	36.543	7.72		114.584	6	9138.41	6
Q9HB90	Ras-related GTP-binding protein C	Ras-related GTP-binding protein C OS=Homo sapiens GN=RRAGC PE=1 SV=1	RRAGC	High	0	31.1371	16.0401	6	88	6	399	44.196	5.1		109.276	6	9420.03	6
P61026	Ras-related protein Rab-10	Ras-related protein Rab-10 OS=Homo sapiens GN=RAB10 PE=1 SV=1	RAB10	High	0	71.4607	55	12	670	8	200	22.527	8.38		943.457	12	75227.9	12
P61106	Ras-related protein Rab-14	Ras-related protein Rab-14 OS=Homo sapiens GN=RAB14 PE=1 SV=4	RAB14	High	0	101.729	64.6512	13	435	11	215	23.882	6.21	Methylthio [C26; C40]	631.772	13	51249.5	13
Q9NP72	Ras-related protein Rab-18	Ras-related protein Rab-18 OS=Homo sapiens GN=RAB18 PE=1 SV=1	RAB18	High	0	56.982	51.4563	9	185	9	206	22.963	5.24		278.395	9	21399	9
P62820	Ras-related protein Rab-1A	Ras-related protein Rab-1A OS=Homo sapiens GN=RAB1A PE=1 SV=3	RAB1A RAB1	High	0	130.356	71.7073	14	929	5	205	22.663	6.21		1377.16	14	110013	14
Q9UL25	Ras-related protein Rab-21	Ras-related protein Rab-21 OS=Homo sapiens GN=RAB21 PE=1 SV=3	RAB21 KIAA0118	High	0	46.6775	33.7778	8	135	8	225	24.332	7.94	Methylthio [C177]	200.422	8	14607.2	8
P61019	Ras-related protein Rab-2A	Ras-related protein Rab-2A OS=Homo sapiens GN=RAB2A PE=1 SV=1	RAB2A RAB2	High	0	81.4091	60.3774	12	365	6	212	23.531	6.54		621.153	12	49561.2	12
Q13636	Ras-related protein Rab-31	Ras-related protein Rab-31 OS=Homo sapiens GN=RAB31 PE=1 SV=1	RAB31 RAB22B	High	0	68.7121	62.3711	10	246	9	194	21.555	7.06	Methylthio [C49]	398.715	10	29805.2	10
Q13637	Ras-related protein Rab-32	Ras-related protein Rab-32 OS=Homo sapiens GN=RAB32 PE=1 SV=3	RAB32	High	0	19.2161	17.3333	5	68	4	225	24.982	6.54		114.535	5	7727.82	5
Q15286	Ras-related protein Rab-35	Ras-related protein Rab-35 OS=Homo sapiens GN=RAB35 PE=1 SV=1	RAB35 RAB1C RAY	High	0	39.3649	33.3333	7	393	5	201	23.011	8.29		544.145	7	45014.5	7
P61018	Ras-related protein Rab-4B	Ras-related protein Rab-4B OS=Homo sapiens GN=RAB4B PE=1 SV=1	RAB4B PP1596	High	0	45.909	34.7418	7	274	4	213	23.572	6.06		428.831	7	33373.7	7
P20339	Ras-related protein Rab-5A	Ras-related protein Rab-5A OS=Homo sapiens GN=RAB5A PE=1 SV=2	RAB5A RAB5	High	0	96.6687	53.4884	8	365	5	215	23.644	8.15		460.824	8	40054.9	8
P51148	Ras-related protein Rab-5C	Ras-related protein Rab-5C OS=Homo sapiens GN=RAB5C PE=1 SV=2	RAB5C RABL	High	0	137.382	66.2037	9	663	6	216	23.468	8.41	Methylthio [C64]	992.604	9	81231.3	9
P20340	Ras-related protein Rab-6A	Ras-related protein Rab-6A OS=Homo sapiens GN=RAB6A PE=1 SV=3	RAB6A RAB6	High	0	80.4396	55.7692	13	617	12	208	23.578	5.54		877.891	13	69370.2	13
P51149	Ras-related protein Rab-7a	Ras-related protein Rab-7a OS=Homo sapiens GN=RAB7A PE=1 SV=1	RAB7A RAB7	High	0	202.577	77.7778	21	1495	21	207	23.475	6.7	Methylthio [C143]	2388.43	21	191399	21
P61006	Ras-related protein Rab-8A	Ras-related protein Rab-8A OS=Homo sapiens GN=RAB8A PE=1 SV=1	RAB8A MEL RAB8	High	0	74.0897	53.1401	11	569	4	207	23.653	9.07		810.933	11	66589.1	11
Q92930	Ras-related protein Rab-8B	Ras-related protein Rab-8B OS=Homo sapiens GN=RAB8B PE=1 SV=2	RAB8B	High	0	70.9381	55.0725	11	535	4	207	23.569	9.07		740.569	11	61228.1	11
P51151	Ras-related protein Rab-9A	Ras-related protein Rab-9A OS=Homo sapiens GN=RAB9A PE=1 SV=1	RAB9A RAB9	High	0	38.339	37.8109	5	77	5	201	22.823	5.47		146.223	5	11004.9	5
P62834	Ras-related protein Rap-1A	Ras-related protein Rap-1A OS=Homo sapiens GN=RAP1A PE=1 SV=1	RAP1A KREV1	High	0	109.31	46.1957	9	736	1	184	20.974	6.67	Methylthio [C118]	1163.57	9	91399.3	9
P61224	Ras-related protein Rap-1b	Ras-related protein Rap-1b OS=Homo sapiens GN=RAP1B PE=1 SV=1	RAP1B OK/SW-cl.11	High	0	139.896	71.1957	13	800	5	184	20.812	5.78	Methylthio [C51; C118; C141]	1258.58	13	99871.1	13
P61225	Ras-related protein Rap-2b	Ras-related protein Rap-2b OS=Homo sapiens GN=RAP2B PE=1 SV=1	RAP2B	High	0	60.6038	54.0984	11	240	7	183	20.491	4.81		347.945	11	25894	11
P10301	Ras-related protein R-Ras	Ras-related protein R-Ras OS=Homo sapiens GN=RRAS PE=1 SV=1	RRAS	High	0	27.4624	27.9817	5	72	5	218	23.466	6.93		112.432	5	8465.55	5
Q00765	Receptor expression-enhancing protein 5	Receptor expression-enhancing protein 5 OS=Homo sapiens GN=REEP5 PE=1 SV=3	REEP5 C5orf18 DP1 TB2	High	0	75.663	26.9841	10	510	10	189	21.479	8.1	Methylthio [C18]	871.45	10	65061.5	10
P63244	Receptor of activated protein C kinase 1	Guanine nucleotide-binding protein subunit beta-2-like 1 OS=Homo sapiens GN=GNB2L1 PE=1 SV=3	RACK1 GNB2L1 HLC7 PIG21	High	0	45.9384	27.1293	9	150	9	317	35.055	7.69	Methylthio [C182]	250.612	9	17353.7	9
P08575	Receptor-type tyrosine-protein phosphatase C	Receptor-type tyrosine-protein phosphatase C OS=Homo sapiens GN=PTPRC PE=1 SV=2	PTPRC CD45	High	0	180.494	22.6227	30	631	30	1304	147.162	6.15	Methylthio [C309; C320; C398; C432; C608; C1167]	1004.83	30	77198.9	30
Q96DB5	Regulator of microtubule dynamics protein 1	Regulator of microtubule dynamics protein 1 OS=Homo sapiens GN=RMDN1 PE=1 SV=1	RMDN1 FAM82B CGI-90	High	0	60.6462	35.3503	12	316	12	314	35.785	8.5		470.274	12	35338.8	12
Q96TC7	Regulator of microtubule dynamics protein 3	Regulator of microtubule dynamics protein 3 OS=Homo sapiens GN=RMDN3 PE=1 SV=2	RMDN3 FAM82A2 FAM82C PTPIP51 hucep-10 UNQ3122/PRO10274	High	0	191.443	41.4894	25	1129	25	470	52.086	5.1	Methylthio [C288]	1810.65	25	137041	24
O75787	Renin receptor	Renin receptor OS=Homo sapiens GN=ATP6AP2 PE=1 SV=2	ATP6AP2 ATP6IP2 CAPER ELDF10 HT028 MSTP009 PSEC0072	High	0	54.7038	30.5714	8	110	8	350	38.983	6.1		183.322	8	14069	8
Q15293	Reticulocalbin-1	Reticulocalbin-1 OS=Homo sapiens GN=RCN1 PE=1 SV=1	RCN1 RCN	High	0	50.3568	36.2538	12	136	12	331	38.866	5		216.648	12	16405.9	12
Q16799	Reticulon-1	Reticulon-1 OS=Homo sapiens GN=RTN1 PE=1 SV=1	RTN1 NSP	High	0	99.5931	24.0979	16	311	15	776	83.566	4.69		496.001	15	37962.5	16
O95197	Reticulon-3	Reticulon-3 OS=Homo sapiens GN=RTN3 PE=1 SV=2	RTN3 ASYIP NSPL2	High	0	33.7838	2.81008	4	187	3	1032	112.541	4.96		303.369	4	21760.9	4
Q9NQC3	Reticulon-4	Reticulon-4 OS=Homo sapiens GN=RTN4 PE=1 SV=2	RTN4 KIAA0886 NOGO My043 SP1507	High	0	89.5488	11.2416	8	786	8	1192	129.851	4.5		1268.12	8	98109.7	8
P00352	Retinal dehydrogenase 1	Retinal dehydrogenase 1 OS=Homo sapiens GN=ALDH1A1 PE=1 SV=2	ALDH1A1 ALDC ALDH1 PUMB1	High	0	76.7069	22.9541	13	727	9	501	54.827	6.73		1022.51	13	79733	13
Q9HB40	Retinoid-inducible serine carboxypeptidase	Retinoid-inducible serine carboxypeptidase OS=Homo sapiens GN=SCPEP1 PE=1 SV=1	SCPEP1 RISC SCP1 MSTP034 UNQ265/PRO302	High	0	130.997	34.7345	14	708	14	452	50.798	5.81		1004.74	14	83812.6	14
Q8TC12	Retinol dehydrogenase 11	Retinol dehydrogenase 11 OS=Homo sapiens GN=RDH11 PE=1 SV=2	RDH11 ARSDR1 PSDR1 SDR7C1 CGI-82	High	0	50.1331	29.5597	8	161	8	318	35.363	8.82		262.23	8	20146.7	8
Q9HBH5	Retinol dehydrogenase 14	Retinol dehydrogenase 14 OS=Homo sapiens GN=RDH14 PE=1 SV=1	RDH14 PAN2 SDR7C4 UNQ529/PRO1072	High	0	25.4717	15.1786	5	98	5	336	36.841	8.79		157.231	5	11697.7	5
Q07960	Rho GTPase-activating protein 1	Rho GTPase-activating protein 1 OS=Homo sapiens GN=ARHGAP1 PE=1 SV=1	ARHGAP1 CDC42GAP RHOGAP1	High	0	62.6362	38.4966	12	181	12	439	50.404	6.29		275.809	12	20066.5	12
P84095	Rho-related GTP-binding protein RhoG	Rho-related GTP-binding protein RhoG OS=Homo sapiens GN=RHOG PE=1 SV=1	RHOG ARHG	High	0	71.4237	45.0262	9	248	8	191	21.295	8.12	Methylthio [C6]	381.007	9	29639.5	9
P13489	Ribonuclease inhibitor	Ribonuclease inhibitor OS=Homo sapiens GN=RNH1 PE=1 SV=2	RNH1 PRI RNH	High	0	86.1734	23.4273	10	229	10	461	49.941	4.82	Methylthio [C30; C38; C220; C362]	427.888	10	32680.3	10
Q9P2E9	Ribosome-binding protein 1	Ribosome-binding protein 1 OS=Homo sapiens GN=RRBP1 PE=1 SV=4	RRBP1 KIAA1398	High	0	387.335	38.7234	48	1460	47	1410	152.381	8.6	Methylthio [C933; C1128; C1323]	2435.8	48	185815	48
Q96PK6	RNA-binding protein 14	RNA-binding protein 14 OS=Homo sapiens GN=RBM14 PE=1 SV=2	RBM14 SIP	High	0	40.025	15.0972	9	88	9	669	69.449	9.67		141.105	9	10161	9
P98179	RNA-binding protein 3	RNA-binding protein 3 OS=Homo sapiens GN=RBM3 PE=1 SV=1	RBM3 RNPL	High	0	24.77	41.4013	3	83	3	157	17.16	8.91		143.299	3	10255.5	3
Q9UKM9	RNA-binding protein Raly	RNA-binding protein Raly OS=Homo sapiens GN=RALY PE=1 SV=1	RALY HNRPCL2 P542	High	0	41.6539	28.4314	10	149	10	306	32.444	9.17		221.18	10	17469.5	10
Q8NBX0	Saccharopine dehydrogenase-like oxidoreductase	Saccharopine dehydrogenase-like oxidoreductase OS=Homo sapiens GN=SCCPDH PE=1 SV=1	SCCPDH CGI-49	High	0	144.287	47.7855	15	836	15	429	47.121	9.14	Methylthio [C77; C98]	1143.37	15	94497.3	15
P31153	S-adenosylmethionine synthase isoform type-2	S-adenosylmethionine synthase isoform type-2 OS=Homo sapiens GN=MAT2A PE=1 SV=1	MAT2A AMS2 MATA2	High	0	22.6664	11.6456	4	70	4	395	43.633	6.48		130.783	4	10862.2	4
P82979	SAP domain-containing ribonucleoprotein	SAP domain-containing ribonucleoprotein OS=Homo sapiens GN=SARNP PE=1 SV=3	SARNP HCC1 HSPC316	High	0	27.9019	29.0476	6	154	6	210	23.656	6.42		217.665	6	17020.3	6
P16615	Sarcoplasmic/endoplasmic reticulum calcium ATPase 2	Sarcoplasmic/endoplasmic reticulum calcium ATPase 2 OS=Homo sapiens GN=ATP2A2 PE=1 SV=1	ATP2A2 ATP2B	High	0	221.607	34.1651	33	778	33	1042	114.683	5.34	Methylthio [C364; C447; C560; C997]	1255.6	33	100291	33
Q86VB7	Scavenger receptor cysteine-rich type 1 protein M130	Scavenger receptor cysteine-rich type 1 protein M130 OS=Homo sapiens GN=CD163 PE=1 SV=2	CD163 M130	High	0	101.714	15.3114	17	510	17	1156	125.369	5.95	Methylthio [C275; C309; C411; C416; C487; C577; C864; C895; C905]	741.629	17	56484.8	17
Q8WVM8	Sec1 family domain-containing protein 1	Sec1 family domain-containing protein 1 OS=Homo sapiens GN=SCFD1 PE=1 SV=4	SCFD1 C14orf163 KIAA0917 STXBP1L2 FKSG23	High	0	95.4522	33.0218	15	226	15	642	72.334	6.27		386.686	15	30956.6	15
O15127	Secretory carrier-associated membrane protein 2	Secretory carrier-associated membrane protein 2 OS=Homo sapiens GN=SCAMP2 PE=1 SV=2	SCAMP2	High	0	34.898	12.1581	3	130	3	329	36.625	6.1		220.027	3	16234.8	3
O14828	Secretory carrier-associated membrane protein 3	Secretory carrier-associated membrane protein 3 OS=Homo sapiens GN=SCAMP3 PE=1 SV=3	SCAMP3 C1orf3 PROPIN1	High	0	66.9216	23.6311	7	191	7	347	38.262	7.64		393.369	7	28997.8	7
Q969E2	Secretory carrier-associated membrane protein 4	Secretory carrier-associated membrane protein 4 OS=Homo sapiens GN=SCAMP4 PE=2 SV=1	SCAMP4	High	0.00125117	6.4756	4.80349	1	42	1	229	25.711	8.82		75.0774	1	6074.54	1
Q13228	Selenium-binding protein 1	Selenium-binding protein 1 OS=Homo sapiens GN=SELENBP1 PE=1 SV=2	SELENBP1 SBP	High	0	142.792	51.6949	21	446	21	472	52.358	6.37	Methylthio [C31; C57; C268]	638.541	21	52145.9	21
P35270	Sepiapterin reductase	Sepiapterin reductase OS=Homo sapiens GN=SPR PE=1 SV=1	SPR	High	0	77.851	49.8084	10	238	10	261	28.031	8.05	Methylthio [C10; C159]	444.632	10	33162.4	10
Q9NVA2	Septin-11	Septin-11 OS=Homo sapiens GN=SEPT11 PE=1 SV=3	42624	High	0	76.1301	32.634	13	362	5	429	49.367	6.81		512.956	13	39693.3	13
Q15019	Septin-2	Septin-2 OS=Homo sapiens GN=SEPT2 PE=1 SV=1	SEPT2 DIFF6 KIAA0158 NEDD5	High	0	113.648	57.8947	15	393	15	361	41.461	6.6		658.02	15	48191.5	15
Q16181	Septin-7	Septin-7 OS=Homo sapiens GN=SEPT7 PE=1 SV=2	SEPT7 CDC10	High	0	82.6178	31.1213	13	316	12	437	50.648	8.63		496.412	13	37261.8	13
Q9UHD8	Septin-9	Septin-9 OS=Homo sapiens GN=SEPT9 PE=1 SV=2	SEPT9 KIAA0991 MSF	High	0	98.8276	31.9113	18	433	18	586	65.361	8.97	Methylthio [C375]	661.769	18	51210	18
P83111	Serine beta-lactamase-like protein LACTB, mitochondrial	Serine beta-lactamase-like protein LACTB, mitochondrial OS=Homo sapiens GN=LACTB PE=1 SV=2	LACTB MRPL56 UNQ843/PRO1781	High	0	214.316	50.8227	27	954	27	547	60.655	8.53	Methylthio [C154; C523]	1693.45	27	129527	27
P34897	Serine hydroxymethyltransferase, mitochondrial	Serine hydroxymethyltransferase, mitochondrial OS=Homo sapiens GN=SHMT2 PE=1 SV=3	SHMT2	High	0	72.5373	29.3651	14	249	14	504	55.958	8.53	Methylthio [C91]	322.237	14	24501.1	14
O43464	Serine protease HTRA2, mitochondrial	Serine protease HTRA2, mitochondrial OS=Homo sapiens GN=HTRA2 PE=1 SV=2	HTRA2 OMI PRSS25	High	0	43.0099	18.7773	7	80	7	458	48.811	10.07		123.818	7	8894.67	7
Q07955	Serine/arginine-rich splicing factor 1	Serine/arginine-rich splicing factor 1 OS=Homo sapiens GN=SRSF1 PE=1 SV=2	SRSF1 ASF SF2 SF2P33 SFRS1 OK/SW-cl.3	High	0	64.2915	40.7258	11	214	10	248	27.728	10.36	Methylthio [C148]	349.25	11	27407.2	11
P84103	Serine/arginine-rich splicing factor 3	Serine/arginine-rich splicing factor 3 OS=Homo sapiens GN=SRSF3 PE=1 SV=1	SRSF3 SFRS3 SRP20	High	0	21.4373	33.5366	5	137	4	164	19.318	11.65		167.189	5	14119.2	5
Q16629	Serine/arginine-rich splicing factor 7	Serine/arginine-rich splicing factor 7 OS=Homo sapiens GN=SRSF7 PE=1 SV=1	SRSF7 SFRS7	High	0	38.4167	23.5294	7	199	6	238	27.35	11.82		296.1	7	22776.4	7
Q13177	Serine/threonine-protein kinase PAK 2	Serine/threonine-protein kinase PAK 2 OS=Homo sapiens GN=PAK2 PE=1 SV=3	PAK2	High	0	40.4787	20.4198	8	91	7	524	58.006	5.96		146.521	8	10628.5	8
P30153	Serine/threonine-protein phosphatase 2A 65 kDa regulatory subunit A alpha isoform	Serine/threonine-protein phosphatase 2A 65 kDa regulatory subunit A alpha isoform OS=Homo sapiens GN=PPP2R1A PE=1 SV=4	PPP2R1A	High	0	76.2189	29.0323	14	208	14	589	65.267	5.11	Methylthio [C390]	312.945	14	24003.1	14
Q96HS1	Serine/threonine-protein phosphatase PGAM5, mitochondrial	Serine/threonine-protein phosphatase PGAM5, mitochondrial OS=Homo sapiens GN=PGAM5 PE=1 SV=2	PGAM5	High	0	30.6904	21.1073	8	85	8	289	31.985	8.68		113.856	8	8545.67	8
P62136	Serine/threonine-protein phosphatase PP1-alpha catalytic subunit	Serine/threonine-protein phosphatase PP1-alpha catalytic subunit OS=Homo sapiens GN=PPP1CA PE=1 SV=1	PPP1CA PPP1A	High	0	43.8124	28.1818	8	202	3	330	37.488	6.33	Methylthio [C105; C245]	354.942	8	26596.5	8
Q9NP81	Serine--tRNA ligase, mitochondrial	Serine--tRNA ligase, mitochondrial OS=Homo sapiens GN=SARS2 PE=1 SV=1	SARS2 SARSM	High	0	51.0066	25.8687	10	114	10	518	58.246	8.13		169.287	10	12368.6	10
P02787	Serotransferrin	Serotransferrin OS=Homo sapiens GN=TF PE=1 SV=3	TF PRO1400	High	0	214.996	43.8395	30	814	30	698	77.014	7.12	Methylthio [C28; C58; C67; C156; C246; C260; C503; C582; C596; C615; C656]	1323.82	30	102325	30
P35237	Serpin B6	Serpin B6 OS=Homo sapiens GN=SERPINB6 PE=1 SV=3	SERPINB6 PI6 PTI	High	0	61.0806	35.1064	11	138	10	376	42.594	5.27		256.39	11	19716.3	11
P50454	Serpin H1	Serpin H1 OS=Homo sapiens GN=SERPINH1 PE=1 SV=2	SERPINH1 CBP1 CBP2 HSP47 SERPINH2 PIG14	High	0	80.9323	40.9091	14	203	14	418	46.411	8.69		369.525	14	26806.1	14
Q9BXP5	Serrate RNA effector molecule homolog	Serrate RNA effector molecule homolog OS=Homo sapiens GN=SRRT PE=1 SV=1	SRRT ARS2 ASR2	High	0	41.6745	10.9589	9	155	9	876	100.604	5.96		237.386	9	17624.5	9
P02768	Serum albumin	Serum albumin OS=Homo sapiens GN=ALB PE=1 SV=2	ALB GIG20 GIG42 PRO0903 PRO1708 PRO2044 PRO2619 PRO2675 UNQ696/PRO1341	High	0	284.748	61.0837	36	1876	36	609	69.321	6.28	Methylthio [C58; C99; C148; C289; C313; C416; C472; C485; C500; C501; C511; C538; C591]	3083.56	36	226576	36
A0MZ66	Shootin-1	Shootin-1 OS=Homo sapiens GN=SHTN1 PE=1 SV=4	SHTN1 KIAA1598	High	0	91.8081	31.2203	20	191	20	631	71.596	5.33	Methylthio [C565]	327.106	20	25246.7	20
P16219	Short-chain specific acyl-CoA dehydrogenase, mitochondrial	Short-chain specific acyl-CoA dehydrogenase, mitochondrial OS=Homo sapiens GN=ACADS PE=1 SV=1	ACADS	High	0	66.2979	38.5922	11	361	11	412	44.269	7.99	Methylthio [C246; C289]	530.838	11	44006	11
Q9HAT2	Sialate O-acetylesterase	Sialate O-acetylesterase OS=Homo sapiens GN=SIAE PE=1 SV=1	SIAE YSG2	High	0	18.8929	7.45698	3	74	3	523	58.277	7.33		106.741	3	7945.85	3
Q8NBJ9	SID1 transmembrane family member 2	SID1 transmembrane family member 2 OS=Homo sapiens GN=SIDT2 PE=1 SV=2	SIDT2 CGI-40 PSEC0072 UNQ685/PRO1325	High	0	13.7339	3.84615	4	117	4	832	94.393	6.96		174.418	4	12663.3	4
Q9BWM7	Sideroflexin-3	Sideroflexin-3 OS=Homo sapiens GN=SFXN3 PE=1 SV=2	SFXN3	High	0	118.723	68.6154	16	600	14	325	35.956	9.09	Methylthio [C193; C238]	1042.32	16	76735.9	16
P67812	Signal peptidase complex catalytic subunit SEC11A	Signal peptidase complex catalytic subunit SEC11A OS=Homo sapiens GN=SEC11A PE=1 SV=1	SEC11A SEC11L1 SPC18 SPCS4A	High	0	37.7285	27.933	7	190	7	179	20.612	9.48		281.368	7	20558.5	7
Q9Y6A9	Signal peptidase complex subunit 1	Signal peptidase complex subunit 1 OS=Homo sapiens GN=SPCS1 PE=1 SV=4	SPCS1 SPC12 HSPC033	High	0	19.363	31.3725	3	79	3	102	11.797	9.31		141.156	3	10905	3
Q15005	Signal peptidase complex subunit 2	Signal peptidase complex subunit 2 OS=Homo sapiens GN=SPCS2 PE=1 SV=3	SPCS2 KIAA0102 SPC25	High	0	52.7877	41.5929	11	311	11	226	24.987	8.47		472.07	11	32408.5	11
P61009	Signal peptidase complex subunit 3	Signal peptidase complex subunit 3 OS=Homo sapiens GN=SPCS3 PE=1 SV=1	SPCS3 SPC22 UNQ1841/PRO3567	High	0.000665779	8.46741	11.6667	2	68	2	180	20.301	8.62		107.352	2	7167.8	2
P37108	Signal recognition particle 14 kDa protein	Signal recognition particle 14 kDa protein OS=Homo sapiens GN=SRP14 PE=1 SV=2	SRP14	High	0	53.7101	49.2647	8	138	8	136	14.561	10.04		199.775	7	20258.3	8
Q9Y5M8	Signal recognition particle receptor subunit beta	Signal recognition particle receptor subunit beta OS=Homo sapiens GN=SRPRB PE=1 SV=3	SRPRB PSEC0230	High	0	35.6488	22.1402	5	164	5	271	29.684	9.04		241.912	5	20300.5	5
P42224	Signal transducer and activator of transcription 1-alpha/beta	Signal transducer and activator of transcription 1-alpha/beta OS=Homo sapiens GN=STAT1 PE=1 SV=2	STAT1	High	0	65.5892	18.4	12	126	12	750	87.28	6.05		218.008	12	16381.1	12
Q04837	Single-stranded DNA-binding protein, mitochondrial	Single-stranded DNA-binding protein, mitochondrial OS=Homo sapiens GN=SSBP1 PE=1 SV=1	SSBP1 SSBP	High	0	84.5388	52.7027	7	444	7	148	17.249	9.6		667.895	7	52544.5	7
Q96EX1	Small integral membrane protein 12	Small integral membrane protein 12 OS=Homo sapiens GN=SMIM12 PE=1 SV=3	SMIM12 C1orf212	High	0	12.2764	31.5217	3	58	3	92	10.793	8.44		86.8422	3	6155.53	3
P62316	Small nuclear ribonucleoprotein Sm D2	Small nuclear ribonucleoprotein Sm D2 OS=Homo sapiens GN=SNRPD2 PE=1 SV=1	SNRPD2 SNRPD1	High	0	25.7333	44.9153	5	101	5	118	13.518	9.91		156.067	5	12261	5
P62318	Small nuclear ribonucleoprotein Sm D3	Small nuclear ribonucleoprotein Sm D3 OS=Homo sapiens GN=SNRPD3 PE=1 SV=1	SNRPD3	High	0	20.6028	31.746	3	90	3	126	13.907	10.32	Methylthio [C20]	148.283	3	11052	3
P14678	Small nuclear ribonucleoprotein-associated proteins B and B'	Small nuclear ribonucleoprotein-associated proteins B and B' OS=Homo sapiens GN=SNRPB PE=1 SV=2	SNRPB COD SNRPB1	High	0	10.5816	10	4	88	4	240	24.594	11.19		112.227	4	7697.04	4
P05023	Sodium/potassium-transporting ATPase subunit alpha-1	Sodium/potassium-transporting ATPase subunit alpha-1 OS=Homo sapiens GN=ATP1A1 PE=1 SV=1	ATP1A1	High	0	166.633	26.1975	26	457	26	1023	112.824	5.49		723.498	26	59371.1	26
P54709	Sodium/potassium-transporting ATPase subunit beta-3	Sodium/potassium-transporting ATPase subunit beta-3 OS=Homo sapiens GN=ATP1B3 PE=1 SV=1	ATP1B3	High	0	31.6031	28.3154	6	90	6	279	31.492	8.35		159.901	6	11539	6
Q9UHW9	Solute carrier family 12 member 6	Solute carrier family 12 member 6 OS=Homo sapiens GN=SLC12A6 PE=1 SV=2	SLC12A6 KCC3	High	0	20.0178	3.56522	4	61	4	1150	127.534	7.08		109.587	4	7904.23	4
Q9BXP2	Solute carrier family 12 member 9	Solute carrier family 12 member 9 OS=Homo sapiens GN=SLC12A9 PE=1 SV=1	SLC12A9 CCC6 CIP1	High	0	57.3288	14.9891	10	263	9	914	96.049	8.07	Methylthio [C911]	416.599	10	30744.3	10
Q8IY34	Solute carrier family 15 member 3	Solute carrier family 15 member 3 OS=Homo sapiens GN=SLC15A3 PE=2 SV=2	SLC15A3 OCTP PHT2 PTR3	High	0	18.9979	8.95009	4	109	4	581	63.518	9.06		141.09	4	9929.52	4
Q8N357	Solute carrier family 35 member F6	Solute carrier family 35 member F6 OS=Homo sapiens GN=SLC35F6 PE=1 SV=1	SLC35F6 C2orf18 UNQ3047/PRO9863	High	0	15.8333	3.2345	1	76	1	371	40.188	6.93		173.394	1	12671	1
P30626	Sorcin	Sorcin OS=Homo sapiens GN=SRI PE=1 SV=1	SRI	High	0	18.6223	23.7374	5	94	5	198	21.662	5.59		118.463	5	8360.36	5
Q9Y512	Sorting and assembly machinery component 50 homolog	Sorting and assembly machinery component 50 homolog OS=Homo sapiens GN=SAMM50 PE=1 SV=3	SAMM50 SAM50 CGI-51 TRG3	High	0	63.89	33.2623	14	361	14	469	51.943	6.9	Methylthio [C65; C457]	411.866	14	36676.3	14
Q13596	Sorting nexin-1	Sorting nexin-1 OS=Homo sapiens GN=SNX1 PE=1 SV=3	SNX1	High	0	53.5369	20.4981	10	162	9	522	59.033	5.15	Methylthio [C318]	269.906	10	21267.9	10
O60749	Sorting nexin-2	Sorting nexin-2 OS=Homo sapiens GN=SNX2 PE=1 SV=2	SNX2 TRG9	High	0	143.317	43.3526	21	506	20	519	58.435	5.12		873.558	21	67084.1	21
O60493	Sorting nexin-3	Sorting nexin-3 OS=Homo sapiens GN=SNX3 PE=1 SV=3	SNX3	High	0	19.6904	37.037	6	160	5	162	18.751	8.66		192.998	6	13762.6	6
Q9Y5X3	Sorting nexin-5	Sorting nexin-5 OS=Homo sapiens GN=SNX5 PE=1 SV=1	SNX5	High	0	68.7978	33.4158	14	138	13	404	46.787	6.76	Methylthio [C397]	224.702	14	17478.6	14
Q9UNH7	Sorting nexin-6	Sorting nexin-6 OS=Homo sapiens GN=SNX6 PE=1 SV=1	SNX6	High	0	55.3015	24.3842	12	114	11	406	46.62	6.16		171.569	12	14167.7	12
O95470	Sphingosine-1-phosphate lyase 1	Sphingosine-1-phosphate lyase 1 OS=Homo sapiens GN=SGPL1 PE=1 SV=3	SGPL1 KIAA1252	High	0	40.5593	14.0845	6	85	6	568	63.483	9.16		154.693	6	12142.9	6
Q15637	Splicing factor 1	Splicing factor 1 OS=Homo sapiens GN=SF1 PE=1 SV=4	SF1 ZFM1 ZNF162	High	0	42.4099	12.989	6	97	6	639	68.286	8.98		151.037	6	11065.8	6
O75533	Splicing factor 3B subunit 1	Splicing factor 3B subunit 1 OS=Homo sapiens GN=SF3B1 PE=1 SV=3	SF3B1 SAP155	High	0	34.9486	8.51227	8	108	8	1304	145.738	7.09		130.753	8	10169.1	8
P23246	Splicing factor, proline- and glutamine-rich	Splicing factor, proline- and glutamine-rich OS=Homo sapiens GN=SFPQ PE=1 SV=2	SFPQ PSF	High	0	72.7838	23.338	18	279	17	707	76.102	9.44		433.135	18	31303.2	18
P37268	Squalene synthase	Squalene synthase OS=Homo sapiens GN=FDFT1 PE=1 SV=1	FDFT1	High	0	39.3989	21.5827	8	79	8	417	48.084	6.54	Methylthio [C374]	120.844	8	8932.75	8
Q9GZT3	SRA stem-loop-interacting RNA-binding protein, mitochondrial	SRA stem-loop-interacting RNA-binding protein, mitochondrial OS=Homo sapiens GN=SLIRP PE=1 SV=1	SLIRP C14orf156 DC23 DC50 PD04872	High	0	37.5711	66.055	7	184	7	109	12.341	10.24		313.499	7	21937.7	7
Q7KZF4	Staphylococcal nuclease domain-containing protein 1	Staphylococcal nuclease domain-containing protein 1 OS=Homo sapiens GN=SND1 PE=1 SV=1	SND1 TDRD11	High	0	199.709	37.5824	29	680	29	910	101.934	7.17		1091.98	29	82735.8	29
Q02318	Sterol 26-hydroxylase, mitochondrial	Sterol 26-hydroxylase, mitochondrial OS=Homo sapiens GN=CYP27A1 PE=1 SV=1	CYP27A1 CYP27	High	0	231.658	57.0621	29	1738	29	531	60.196	8.9	Methylthio [C427]	2593.12	29	194055	29
P35610	Sterol O-acyltransferase 1	Sterol O-acyltransferase 1 OS=Homo sapiens GN=SOAT1 PE=1 SV=3	SOAT1 ACACT ACACT1 ACAT ACAT1 SOAT STAT	High	0	44.9664	12.7273	6	134	6	550	64.692	8.94		248.014	6	19408.4	6
Q15738	Sterol-4-alpha-carboxylate 3-dehydrogenase, decarboxylating	Sterol-4-alpha-carboxylate 3-dehydrogenase, decarboxylating OS=Homo sapiens GN=NSDHL PE=1 SV=2	NSDHL H105E3	High	0	63.1628	32.1716	10	160	10	373	41.874	8.06	Methylthio [C86]	262.56	10	20541.3	10
Q86WV6	Stimulator of interferon genes protein	Stimulator of interferon genes protein OS=Homo sapiens GN=TMEM173 PE=1 SV=1	TMEM173 ERIS MITA STING	High	0	117.67	45.1187	13	392	13	379	42.166	7.05	Methylthio [C257; C309]	675.564	13	49864.2	13
Q9UJZ1	Stomatin-like protein 2, mitochondrial	Stomatin-like protein 2, mitochondrial OS=Homo sapiens GN=STOML2 PE=1 SV=1	STOML2 SLP2 HSPC108	High	0	129.161	45.5056	14	314	14	356	38.51	7.39		560.877	14	45809	14
P38646	Stress-70 protein, mitochondrial	Stress-70 protein, mitochondrial OS=Homo sapiens GN=HSPA9 PE=1 SV=2	HSPA9 GRP75 HSPA9B mt-HSP70	High	0	453.659	67.1576	49	2506	49	679	73.635	6.16	Methylthio [C66; C366; C608]	4288.8	49	339221	49
P31948	Stress-induced-phosphoprotein 1	Stress-induced-phosphoprotein 1 OS=Homo sapiens GN=STIP1 PE=1 SV=1	STIP1	High	0	99.0087	38.674	23	259	23	543	62.599	6.8	Methylthio [C62]	373.985	23	29314.3	23
Q13586	Stromal interaction molecule 1	Stromal interaction molecule 1 OS=Homo sapiens GN=STIM1 PE=1 SV=3	STIM1 GOK	High	0	103.131	27.1533	18	450	18	685	77.375	6.67		757.627	18	52204.5	17
P31040	Succinate dehydrogenase [ubiquinone] flavoprotein subunit, mitochondrial	Succinate dehydrogenase [ubiquinone] flavoprotein subunit, mitochondrial OS=Homo sapiens GN=SDHA PE=1 SV=2	SDHA SDH2 SDHF	High	0	142.932	45.6325	22	643	22	664	72.645	7.39	Methylthio [C89; C536]	1108.57	22	77195.5	22
P21912	Succinate dehydrogenase [ubiquinone] iron-sulfur subunit, mitochondrial	Succinate dehydrogenase [ubiquinone] iron-sulfur subunit, mitochondrial OS=Homo sapiens GN=SDHB PE=1 SV=3	SDHB SDH SDH1	High	0	86.5934	42.8571	15	452	15	280	31.609	8.76	Methylthio [C68]	663.317	15	51773.3	15
Q9P2R7	Succinyl-CoA ligase [ADP-forming] subunit beta, mitochondrial	Succinyl-CoA ligase [ADP-forming] subunit beta, mitochondrial OS=Homo sapiens GN=SUCLA2 PE=1 SV=3	SUCLA2	High	0	77.6013	36.933	16	294	16	463	50.285	7.42	Methylthio [C430]	479.472	16	37453.7	16
P53597	Succinyl-CoA ligase [ADP/GDP-forming] subunit alpha, mitochondrial	Succinyl-CoA ligase [ADP/GDP-forming] subunit alpha, mitochondrial OS=Homo sapiens GN=SUCLG1 PE=1 SV=4	SUCLG1	High	0	58.6858	29.4798	9	288	9	346	36.227	8.79	Methylthio [C60]	480.061	9	37240.8	9
Q96I99	Succinyl-CoA ligase [GDP-forming] subunit beta, mitochondrial	Succinyl-CoA ligase [GDP-forming] subunit beta, mitochondrial OS=Homo sapiens GN=SUCLG2 PE=1 SV=2	SUCLG2	High	0	142.321	47.4537	19	640	19	432	46.481	6.39	Methylthio [C255]	1056.84	19	86349.4	19
Q8NBJ7	Sulfatase-modifying factor 2	Sulfatase-modifying factor 2 OS=Homo sapiens GN=SUMF2 PE=1 SV=2	SUMF2 PSEC0171 UNQ1968/PRO4500	High	0	68.819	29.2359	8	320	8	301	33.822	8		540.849	8	40410.9	8
Q9Y6N5	Sulfide:quinone oxidoreductase, mitochondrial	Sulfide:quinone oxidoreductase, mitochondrial OS=Homo sapiens GN=SQRDL PE=1 SV=1	SQRDL CGI-44	High	0	359.965	68.2222	32	2430	32	450	49.929	9.11	Methylthio [C127; C337]	3948.33	32	320850	32
Q9UH99	SUN domain-containing protein 2	SUN domain-containing protein 2 OS=Homo sapiens GN=SUN2 PE=1 SV=3	SUN2 FRIGG KIAA0668 RAB5IP UNC84B	High	0	129.786	38.2148	19	305	19	717	80.262	6.73	Methylthio [C601]	587.431	19	43102.4	19
P04179	Superoxide dismutase [Mn], mitochondrial	Superoxide dismutase [Mn], mitochondrial OS=Homo sapiens GN=SOD2 PE=1 SV=2	SOD2	High	0	117.761	45.045	13	1078	13	222	24.707	8.25		1714.21	13	128040	13
O95425	Supervillin	Supervillin OS=Homo sapiens GN=SVIL PE=1 SV=2	SVIL	High	0	162.403	16.6667	30	298	30	2214	247.593	6.98	Methylthio [C1966]	506.735	30	37706.7	30
Q15526	Surfeit locus protein 1	Surfeit locus protein 1 OS=Homo sapiens GN=SURF1 PE=1 SV=1	SURF1 SURF-1	High	0	28.909	25	8	92	8	300	33.31	9.6		107.62	8	8593.51	8
O15260	Surfeit locus protein 4	Surfeit locus protein 4 OS=Homo sapiens GN=SURF4 PE=1 SV=3	SURF4 SURF-4	High	0	38.1726	22.6766	5	98	5	269	30.374	7.78		136.021	4	12676.7	5
Q99536	Synaptic vesicle membrane protein VAT-1 homolog	Synaptic vesicle membrane protein VAT-1 homolog OS=Homo sapiens GN=VAT1 PE=1 SV=2	VAT1	High	0	226	63.8677	18	1770	18	393	41.893	6.29	Methylthio [C50; C86; C324]	2813	18	219127	18
O43760	Synaptogyrin-2	Synaptogyrin-2 OS=Homo sapiens GN=SYNGR2 PE=1 SV=1	SYNGR2 UNQ352/PRO615	High	0	17.3677	16.0714	4	162	4	224	24.794	4.94	Methylthio [C59]	230.416	4	16547.1	4
P57105	Synaptojanin-2-binding protein	Synaptojanin-2-binding protein OS=Homo sapiens GN=SYNJ2BP PE=1 SV=2	SYNJ2BP OMP25	High	0	24.59	24.1379	3	67	3	145	15.918	6.3		118.039	3	8693.2	3
Q16563	Synaptophysin-like protein 1	Synaptophysin-like protein 1 OS=Homo sapiens GN=SYPL1 PE=1 SV=1	SYPL1 SYPL	High	0	19.2159	10.0386	2	97	2	259	28.547	8.43	Methylthio [C193]	145.108	2	12142.2	2
O75558	Syntaxin-11	Syntaxin-11 OS=Homo sapiens GN=STX11 PE=1 SV=1	STX11	High	0	84.1379	42.5087	12	221	12	287	33.175	6.55		403.847	12	30241.5	12
Q86Y82	Syntaxin-12	Syntaxin-12 OS=Homo sapiens GN=STX12 PE=1 SV=1	STX12	High	0	98.3663	41.3043	10	474	10	276	31.622	5.59	Methylthio [C29]	846.372	10	68789.4	10
O43752	Syntaxin-6	Syntaxin-6 OS=Homo sapiens GN=STX6 PE=1 SV=1	STX6	High	0	33.2606	25.098	5	78	4	255	29.158	4.93		167.92	5	12064.2	5
O15400	Syntaxin-7	Syntaxin-7 OS=Homo sapiens GN=STX7 PE=1 SV=4	STX7	High	0	68.2549	39.0805	10	420	10	261	29.797	5.55	Methylthio [C28]	753.204	10	53835.4	10
Q9UNK0	Syntaxin-8	Syntaxin-8 OS=Homo sapiens GN=STX8 PE=1 SV=2	STX8	High	0	57.7568	38.9831	8	208	8	236	26.89	4.98		320.389	8	26378.3	8
Q15833	Syntaxin-binding protein 2	Syntaxin-binding protein 2 OS=Homo sapiens GN=STXBP2 PE=1 SV=2	STXBP2 UNC18B	High	0	167.784	40.3035	24	579	24	593	66.41	6.55	Methylthio [C110; C365]	927.529	24	70074.1	24
O00560	Syntenin-1	Syntenin-1 OS=Homo sapiens GN=SDCBP PE=1 SV=1	SDCBP MDA9 SYCL	High	0	45.8485	41.6107	6	120	6	298	32.424	7.53		192.94	6	13939.3	6
Q9Y490	Talin-1	Talin-1 OS=Homo sapiens GN=TLN1 PE=1 SV=3	TLN1 KIAA1027 TLN	High	0	583.458	40.8107	79	1903	79	2541	269.599	6.07	Methylthio [C116; C956; C1045; C1353; C1927]	3358.57	79	258143	79
O15533	Tapasin	Tapasin OS=Homo sapiens GN=TAPBP PE=1 SV=1	TAPBP NGS17 TAPA	High	0	51.0509	20.5357	7	494	7	448	47.596	7.15	Methylthio [C91; C115; C315]	760.596	7	52236	7
O60784	Target of Myb protein 1	Target of Myb protein 1 OS=Homo sapiens GN=TOM1 PE=1 SV=2	TOM1	High	0	85.7458	34.3496	13	158	13	492	53.785	4.7		296.73	13	23441.9	13
P13686	Tartrate-resistant acid phosphatase type 5	Tartrate-resistant acid phosphatase type 5 OS=Homo sapiens GN=ACP5 PE=1 SV=3	ACP5	High	0	109.68	36.3077	11	834	11	325	36.576	8.7		1379.62	11	103826	11
P17987	T-complex protein 1 subunit alpha	T-complex protein 1 subunit alpha OS=Homo sapiens GN=TCP1 PE=1 SV=1	TCP1 CCT1 CCTA	High	0	66.5719	32.554	13	145	13	556	60.306	6.11		181.823	13	15641	13
P78371	T-complex protein 1 subunit beta	T-complex protein 1 subunit beta OS=Homo sapiens GN=CCT2 PE=1 SV=4	CCT2 99D8.1 CCTB	High	0	116.331	50.2804	22	300	22	535	57.452	6.46	Methylthio [C412]	473.682	22	35769.8	22
P50991	T-complex protein 1 subunit delta	T-complex protein 1 subunit delta OS=Homo sapiens GN=CCT4 PE=1 SV=4	CCT4 CCTD SRB	High	0	75.623	33.3952	15	179	15	539	57.888	7.83	Methylthio [C337]	277.722	15	21195.3	14
Q99832	T-complex protein 1 subunit eta	T-complex protein 1 subunit eta OS=Homo sapiens GN=CCT7 PE=1 SV=2	CCT7 CCTH NIP7-1	High	0	58.9266	29.8343	14	220	14	543	59.329	7.65	Methylthio [C370]	337.452	14	25652.3	14
P49368	T-complex protein 1 subunit gamma	T-complex protein 1 subunit gamma OS=Homo sapiens GN=CCT3 PE=1 SV=4	CCT3 CCTG TRIC5	High	0	92.0481	34.1284	17	276	17	545	60.495	6.49	Methylthio [C372; C455]	471.475	17	34527.3	17
P50990	T-complex protein 1 subunit theta	T-complex protein 1 subunit theta OS=Homo sapiens GN=CCT8 PE=1 SV=4	CCT8 C21orf112 CCTQ KIAA0002	High	0	108.725	36.8613	20	343	20	548	59.583	5.6		553.455	20	42360.3	20
P40227	T-complex protein 1 subunit zeta	T-complex protein 1 subunit zeta OS=Homo sapiens GN=CCT6A PE=1 SV=3	CCT6A CCT6 CCTZ	High	0	46.9074	19.774	11	206	11	531	57.988	6.68		318.755	11	25220.2	11
P10599	Thioredoxin	Thioredoxin OS=Homo sapiens GN=TXN PE=1 SV=3	TXN TRDX TRX TRX1	High	0	47.7211	51.4286	7	229	7	105	11.73	4.92	Methylthio [C73]	407.929	7	29667	7
O95881	Thioredoxin domain-containing protein 12	Thioredoxin domain-containing protein 12 OS=Homo sapiens GN=TXNDC12 PE=1 SV=1	TXNDC12 TLP19 UNQ713/PRO1376	High	0	37.6541	31.3953	5	271	5	172	19.194	5.4		385.7	5	29296.5	5
Q8NBS9	Thioredoxin domain-containing protein 5	Thioredoxin domain-containing protein 5 OS=Homo sapiens GN=TXNDC5 PE=1 SV=2	TXNDC5 TLP46 UNQ364/PRO700	High	0	73.8866	33.1019	17	355	16	432	47.599	5.97		592.931	17	38755.5	17
Q9NNW7	Thioredoxin reductase 2, mitochondrial	Thioredoxin reductase 2, mitochondrial OS=Homo sapiens GN=TXNRD2 PE=1 SV=3	TXNRD2 KIAA1652 TRXR2	High	0	32.2295	10.1145	5	48	5	524	56.472	7.5		97.8293	5	8154.16	5
P30048	Thioredoxin-dependent peroxide reductase, mitochondrial	Thioredoxin-dependent peroxide reductase, mitochondrial OS=Homo sapiens GN=PRDX3 PE=1 SV=3	PRDX3 AOP1	High	0	74.792	32.0312	10	473	10	256	27.675	7.78		791.769	10	59783.4	9
O43396	Thioredoxin-like protein 1	Thioredoxin-like protein 1 OS=Homo sapiens GN=TXNL1 PE=1 SV=3	TXNL1 TRP32 TXL TXNL	High	0	13.004	11.4187	3	72	3	289	32.231	4.96		90.5207	3	7133.54	3
Q9H3N1	Thioredoxin-related transmembrane protein 1	Thioredoxin-related transmembrane protein 1 OS=Homo sapiens GN=TMX1 PE=1 SV=1	TMX1 TMX TXNDC TXNDC1 PSEC0085 UNQ235/PRO268	High	0	58.2821	30.7143	12	350	12	280	31.771	4.98	Methylthio [C106]	577.848	12	44472.3	12
Q9H1E5	Thioredoxin-related transmembrane protein 4	Thioredoxin-related transmembrane protein 4 OS=Homo sapiens GN=TMX4 PE=1 SV=1	TMX4 KIAA1162 TXNDC13 PSEC0095 UNQ475/PRO938	High	0	29.0506	14.8997	4	112	4	349	38.928	4.37		191.285	4	14327	4
Q16762	Thiosulfate sulfurtransferase	Thiosulfate sulfurtransferase OS=Homo sapiens GN=TST PE=1 SV=4	TST	High	0	68.8375	55.8923	15	241	15	297	33.408	7.25	Methylthio [C64; C248]	368.317	14	27111.9	15
Q86V81	THO complex subunit 4	THO complex subunit 4 OS=Homo sapiens GN=ALYREF PE=1 SV=3	ALYREF ALY BEF THOC4	High	0	32.7979	19.0661	4	88	4	257	26.872	11.15		150.814	4	11795	4
P24557	Thromboxane-A synthase	Thromboxane-A synthase OS=Homo sapiens GN=TBXAS1 PE=1 SV=3	TBXAS1 CYP5 CYP5A1	High	0	141.858	39.5872	19	639	19	533	60.479	7.62	Methylthio [C159; C309; C418]	1014.72	19	77821.5	19
O00142	Thymidine kinase 2, mitochondrial	Thymidine kinase 2, mitochondrial OS=Homo sapiens GN=TK2 PE=1 SV=4	TK2	High	0	19.5509	18.4906	4	62	4	265	30.985	8.46		93.8656	4	6722.79	4
P19971	Thymidine phosphorylase	Thymidine phosphorylase OS=Homo sapiens GN=TYMP PE=1 SV=2	TYMP ECGF1	High	0	97.4342	41.4938	14	313	14	482	49.924	5.53		597.921	14	45188.5	14
P23919	Thymidylate kinase	Thymidylate kinase OS=Homo sapiens GN=DTYMK PE=1 SV=4	DTYMK CDC8 TMPK TYMK	High	0	44.5995	41.0377	9	169	9	212	23.804	8.27		271.434	9	20438.1	9
P62328	Thymosin beta-4	Thymosin beta-4 OS=Homo sapiens GN=TMSB4X PE=1 SV=2	TMSB4X TB4X THYB4 TMSB4	High	0	16.8642	45.4545	4	81	3	44	5.05	5.06		148.709	4	9822.68	4
Q9H0E2	Toll-interacting protein	Toll-interacting protein OS=Homo sapiens GN=TOLLIP PE=1 SV=1	TOLLIP	High	0	34.3582	30.292	7	103	7	274	30.262	5.97		166.009	7	12206.7	7
O14656	Torsin-1A	Torsin-1A OS=Homo sapiens GN=TOR1A PE=1 SV=1	TOR1A DQ2 DYT1 TA TORA	High	0	54.6889	30.4217	9	120	8	332	37.784	6.99		204.881	9	14781.2	9
Q5JTV8	Torsin-1A-interacting protein 1	Torsin-1A-interacting protein 1 OS=Homo sapiens GN=TOR1AIP1 PE=1 SV=2	TOR1AIP1 LAP1	High	0	95.3431	38.422	18	410	18	583	66.208	8.18	Methylthio [C424]	625.083	18	48327.3	18
Q8NFQ8	Torsin-1A-interacting protein 2	Torsin-1A-interacting protein 2 OS=Homo sapiens GN=TOR1AIP2 PE=1 SV=1	TOR1AIP2 IFRG15 LULL1	High	0	31.3752	21.0638	8	88	8	470	51.232	4.96		132.22	8	9140.54	8
O14657	Torsin-1B	Torsin-1B OS=Homo sapiens GN=TOR1B PE=1 SV=2	TOR1B DQ1 FKSG18	High	0	56.3469	35.4167	11	280	11	336	37.955	8.54		448.026	11	32387.1	11
Q9NXH8	Torsin-4A	Torsin-4A OS=Homo sapiens GN=TOR4A PE=1 SV=2	TOR4A C9orf167	High	0	43.135	23.4043	9	103	9	423	46.885	9.94		156.514	8	10260.1	9
Q8IUR0	Trafficking protein particle complex subunit 5	Trafficking protein particle complex subunit 5 OS=Homo sapiens GN=TRAPPC5 PE=1 SV=1	TRAPPC5	High	0	26.3319	28.1915	4	61	4	188	20.77	9.66	Methylthio [C40]	100.669	4	7743.88	4
Q9BV79	Trans-2-enoyl-CoA reductase, mitochondrial	Trans-2-enoyl-CoA reductase, mitochondrial OS=Homo sapiens GN=MECR PE=1 SV=2	MECR NBRF1 CGI-63	High	0	13.9606	9.11528	3	70	3	373	40.436	8.76		111.864	3	7797.6	3
P37837	Transaldolase	Transaldolase OS=Homo sapiens GN=TALDO1 PE=1 SV=2	TALDO1 TAL TALDO TALDOR	High	0	144.639	47.181	19	649	19	337	37.516	6.81	Methylthio [C250]	912.573	19	75200.6	19
Q00059	Transcription factor A, mitochondrial	Transcription factor A, mitochondrial OS=Homo sapiens GN=TFAM PE=1 SV=1	TFAM TCF6 TCF6L2	High	0	39.7964	32.5203	8	144	8	246	29.078	9.72		254.418	8	18494.4	8
Q13263	Transcription intermediary factor 1-beta	Transcription intermediary factor 1-beta OS=Homo sapiens GN=TRIM28 PE=1 SV=5	TRIM28 KAP1 RNF96 TIF1B	High	0	50.4603	12.8144	11	104	11	835	88.493	5.77		167.022	11	12540.8	11
Q00577	Transcriptional activator protein Pur-alpha	Transcriptional activator protein Pur-alpha OS=Homo sapiens GN=PURA PE=1 SV=2	PURA PUR1	High	0	37.8093	26.3975	6	70	6	322	34.889	6.44		147.369	6	11265.1	6
P02786	Transferrin receptor protein 1	Transferrin receptor protein 1 OS=Homo sapiens GN=TFRC PE=1 SV=2	TFRC	High	0	391.431	56.3158	40	2109	40	760	84.818	6.61	Methylthio [C353]	3606.81	40	284269	40
P61586	Transforming protein RhoA	Transforming protein RhoA OS=Homo sapiens GN=RHOA PE=1 SV=1	RHOA ARH12 ARHA RHO12	High	0	54.7065	55.4404	8	176	8	193	21.754	6.1	Methylthio [C16; C20; C107; C159]	270.997	8	20398.4	8
P37802	Transgelin-2	Transgelin-2 OS=Homo sapiens GN=TAGLN2 PE=1 SV=3	TAGLN2 KIAA0120 CDABP0035	High	0	121.94	69.8492	12	581	12	199	22.377	8.25	Methylthio [C38]	949.337	12	80338.9	12
Q9Y5S1	Transient receptor potential cation channel subfamily V member 2	Transient receptor potential cation channel subfamily V member 2 OS=Homo sapiens GN=TRPV2 PE=1 SV=1	TRPV2 VRL	High	0	93.6538	17.5393	14	221	14	764	85.926	5.83	Methylthio [C281]	376.709	14	29879.1	14
P55072	Transitional endoplasmic reticulum ATPase	Transitional endoplasmic reticulum ATPase OS=Homo sapiens GN=VCP PE=1 SV=4	VCP	High	0	261.905	46.8983	39	1130	38	806	89.266	5.26	Methylthio [C522; C572]	1682.94	39	128545	39
P29401	Transketolase	Transketolase OS=Homo sapiens GN=TKT PE=1 SV=3	TKT	High	0	170.942	47.9936	25	688	25	623	67.835	7.66	Methylthio [C386]	1088.28	25	78277.7	25
Q99442	Translocation protein SEC62	Translocation protein SEC62 OS=Homo sapiens GN=SEC62 PE=1 SV=1	SEC62 TLOC1	High	0	39.7836	12.0301	8	124	8	399	45.833	7.12	Methylthio [C55]	241.99	8	19198	8
Q9UGP8	Translocation protein SEC63 homolog	Translocation protein SEC63 homolog OS=Homo sapiens GN=SEC63 PE=1 SV=2	SEC63 SEC63L	High	0	57.9363	19.8684	13	132	13	760	87.942	5.31	Methylthio [C490]	200.589	13	15441.2	13
P30536	Translocator protein	Translocator protein OS=Homo sapiens GN=TSPO PE=1 SV=3	TSPO BZRP MBR	High	0	36.2937	57.3964	5	371	5	169	18.816	9.36	Methylthio [C19]	398.828	4	39729.3	5
P43307	Translocon-associated protein subunit alpha	Translocon-associated protein subunit alpha OS=Homo sapiens GN=SSR1 PE=1 SV=3	SSR1 TRAPA PSEC0262	High	0	33.1585	20.979	4	235	4	286	32.215	4.49		346.687	4	28849.8	4
P51571	Translocon-associated protein subunit delta	Translocon-associated protein subunit delta OS=Homo sapiens GN=SSR4 PE=1 SV=1	SSR4 TRAPD	High	0	34.202	30.6358	4	54	4	173	18.987	6.15		91.9542	4	6737.76	4
Q9HD45	Transmembrane 9 superfamily member 3	Transmembrane 9 superfamily member 3 OS=Homo sapiens GN=TM9SF3 PE=1 SV=2	TM9SF3 SMBP UNQ245/PRO282	High	0	32.146	11.7148	7	74	7	589	67.843	7.21	Methylthio [C66; C428]	103.403	7	7864.7	7
Q92544	Transmembrane 9 superfamily member 4	Transmembrane 9 superfamily member 4 OS=Homo sapiens GN=TM9SF4 PE=1 SV=2	TM9SF4 KIAA0255	High	0	33.1688	13.7072	8	162	8	642	74.47	6.54		247.774	8	15577.8	8
Q9UM00	Transmembrane and coiled-coil domain-containing protein 1	Transmembrane and coiled-coil domain-containing protein 1 OS=Homo sapiens GN=TMCO1 PE=1 SV=1	TMCO1 TMCC4 PNAS-10 PNAS-136 UNQ151/PRO177	High	0	27.8183	29.2553	5	116	5	188	21.161	9.74		186.136	5	12649.8	5
Q13445	Transmembrane emp24 domain-containing protein 1	Transmembrane emp24 domain-containing protein 1 OS=Homo sapiens GN=TMED1 PE=1 SV=1	TMED1 IL1RL1L IL1RL1LG	High	0	24.3303	20.7048	4	90	4	227	25.19	4.48		151	4	11447.2	4
P49755	Transmembrane emp24 domain-containing protein 10	Transmembrane emp24 domain-containing protein 10 OS=Homo sapiens GN=TMED10 PE=1 SV=2	TMED10 TMP21	High	0	100.924	41.0959	9	501	9	219	24.96	7.44		817.461	9	64622.5	9
Q15363	Transmembrane emp24 domain-containing protein 2	Transmembrane emp24 domain-containing protein 2 OS=Homo sapiens GN=TMED2 PE=1 SV=1	TMED2 RNP24	High	0	58.1406	33.8308	6	277	6	201	22.746	5.17		378.091	6	25682.8	6
Q7Z7H5	Transmembrane emp24 domain-containing protein 4	Transmembrane emp24 domain-containing protein 4 OS=Homo sapiens GN=TMED4 PE=1 SV=1	TMED4 ERS25	High	0	38.023	27.3128	6	149	5	227	25.926	8.28	Methylthio [C41]	228.336	6	16629.9	6
Q9Y3B3	Transmembrane emp24 domain-containing protein 7	Transmembrane emp24 domain-containing protein 7 OS=Homo sapiens GN=TMED7 PE=1 SV=2	TMED7 CGI-109	High	0	19.0722	16.0714	3	90	3	224	25.156	6.89	Methylthio [C151]	149.174	3	10265.3	3
Q9BVK6	Transmembrane emp24 domain-containing protein 9	Transmembrane emp24 domain-containing protein 9 OS=Homo sapiens GN=TMED9 PE=1 SV=2	TMED9 GP25L2	High	0	71.4193	41.2766	9	423	8	235	27.26	8.02	Methylthio [C49]	654.09	9	52465.1	9
Q14956	Transmembrane glycoprotein NMB	Transmembrane glycoprotein NMB OS=Homo sapiens GN=GPNMB PE=1 SV=2	GPNMB HGFIN NMB UNQ1725/PRO9925	High	0	86.6279	9.09091	5	903	5	572	63.882	6.64		1350.28	5	104560	5
Q9BVC6	Transmembrane protein 109	Transmembrane protein 109 OS=Homo sapiens GN=TMEM109 PE=1 SV=1	TMEM109	High	0	20.8406	9.0535	3	76	3	243	26.194	10.48		133.299	3	10527.4	3
P17152	Transmembrane protein 11, mitochondrial	Transmembrane protein 11, mitochondrial OS=Homo sapiens GN=TMEM11 PE=1 SV=1	TMEM11 C17orf35 PM1	High	0	11.2276	12.5	2	72	2	192	21.527	7.36		105.105	2	7368.39	2
Q9H061	Transmembrane protein 126A	Transmembrane protein 126A OS=Homo sapiens GN=TMEM126A PE=1 SV=1	TMEM126A	High	0	43.0874	37.9487	7	168	7	195	21.513	9.26		253.028	7	18132.7	7
Q8IY95	Transmembrane protein 192	Transmembrane protein 192 OS=Homo sapiens GN=TMEM192 PE=1 SV=1	TMEM192	High	0	28.4285	16.6052	4	80	4	271	30.903	7.99		134.831	4	10936.4	4
Q6UW68	Transmembrane protein 205	Transmembrane protein 205 OS=Homo sapiens GN=TMEM205 PE=1 SV=1	TMEM205 UNQ501/PRO1018	High	0	19.291	16.9312	3	80	3	189	21.184	8.62		136.23	3	9529.63	3
P57088	Transmembrane protein 33	Transmembrane protein 33 OS=Homo sapiens GN=TMEM33 PE=1 SV=2	TMEM33 DB83	High	0	35.4069	26.7206	7	325	7	247	27.96	9.7	Methylthio [C232]	486.1	7	34001.6	7
Q9BTV4	Transmembrane protein 43	Transmembrane protein 43 OS=Homo sapiens GN=TMEM43 PE=1 SV=1	TMEM43 UNQ2564/PRO6244	High	0	90.4396	47.5	15	477	15	400	44.847	8.13		734.735	15	53934.9	15
P53007	Tricarboxylate transport protein, mitochondrial	Tricarboxylate transport protein, mitochondrial OS=Homo sapiens GN=SLC25A1 PE=1 SV=2	SLC25A1 SLC20A3	High	0	72.0609	33.7621	11	459	11	311	33.991	9.89	Methylthio [C70; C262]	636.619	11	48299.3	11
P40939	Trifunctional enzyme subunit alpha, mitochondrial	Trifunctional enzyme subunit alpha, mitochondrial OS=Homo sapiens GN=HADHA PE=1 SV=2	HADHA HADH	High	0	514.955	65.0066	45	3613	45	763	82.947	9.04	Methylthio [C322; C349; C470; C550; C747]	5564.1	45	452665	45
P55084	Trifunctional enzyme subunit beta, mitochondrial	Trifunctional enzyme subunit beta, mitochondrial OS=Homo sapiens GN=HADHB PE=1 SV=3	HADHB MSTP029	High	0	297.16	57.384	29	2441	29	474	51.262	9.41	Methylthio [C435]	3759.4	29	287342	29
P60174	Triosephosphate isomerase	Triosephosphate isomerase OS=Homo sapiens GN=TPI1 PE=1 SV=3	TPI1 TPI	High	0	59.0655	44.0559	13	198	13	286	30.772	5.92	Methylthio [C79; C255]	279.824	13	21494.3	13
O14773	Tripeptidyl-peptidase 1	Tripeptidyl-peptidase 1 OS=Homo sapiens GN=TPP1 PE=1 SV=2	TPP1 CLN2 GIG1 UNQ267/PRO304	High	0	135.045	22.3801	8	2057	8	563	61.21	6.48	Methylthio [C365]	3843.56	8	286267	8
Q9Y3I0	tRNA-splicing ligase RtcB homolog	tRNA-splicing ligase RtcB homolog OS=Homo sapiens GN=RTCB PE=1 SV=1	RTCB C22orf28 HSPC117	High	0	94.1661	38.8119	19	241	19	505	55.175	7.23		399.18	19	29265.7	19
P06753	Tropomyosin alpha-3 chain	Tropomyosin alpha-3 chain OS=Homo sapiens GN=TPM3 PE=1 SV=2	TPM3	High	0	177.756	41.7544	26	1295	10	285	32.93	4.72		2230.38	26	164041	26
P67936	Tropomyosin alpha-4 chain	Tropomyosin alpha-4 chain OS=Homo sapiens GN=TPM4 PE=1 SV=3	TPM4	High	0	230.82	64.5161	33	1231	18	248	28.504	4.69	Methylthio [C154]	2261.23	33	168194	33
P23381	Tryptophan--tRNA ligase, cytoplasmic	Tryptophan--tRNA ligase, cytoplasmic OS=Homo sapiens GN=WARS PE=1 SV=2	WARS IFI53 WRS	High	0	71.2393	28.0255	14	270	14	471	53.132	6.23		366.098	14	28199.7	14
P07437	Tubulin beta chain	Tubulin beta chain OS=Homo sapiens GN=TUBB PE=1 SV=2	TUBB TUBB5 OK/SW-cl.56	High	0	332.573	64.4144	24	3519	5	444	49.639	4.89	Methylthio [C12; C239; C354]	5142.63	24	417067	24
P68371	Tubulin beta-4B chain	Tubulin beta-4B chain OS=Homo sapiens GN=TUBB4B PE=1 SV=1	TUBB4B TUBB2C	High	0	316.305	64.2697	24	3184	4	445	49.799	4.89	Methylthio [C12; C239; C354]	4613.98	24	374501	24
Q9BUF5	Tubulin beta-6 chain	Tubulin beta-6 chain OS=Homo sapiens GN=TUBB6 PE=1 SV=1	TUBB6	High	0	207.07	57.3991	20	1805	13	446	49.825	4.88		2690.6	20	207991	19
O43399	Tumor protein D54	Tumor protein D54 OS=Homo sapiens GN=TPD52L2 PE=1 SV=2	TPD52L2	High	0	42.7747	45.6311	8	80	8	206	22.224	5.36		158.738	8	12608.4	8
O14683	Tumor protein p53-inducible protein 11	Tumor protein p53-inducible protein 11 OS=Homo sapiens GN=TP53I11 PE=1 SV=2	TP53I11 PIG11	High	0	24.3672	17.4603	4	64	4	189	21.04	9.55		119.894	4	8863.66	4
Q6IBS0	Twinfilin-2	Twinfilin-2 OS=Homo sapiens GN=TWF2 PE=1 SV=2	TWF2 PTK9L MSTP011	High	0	42.0603	35.5301	10	158	10	349	39.523	6.84	Methylthio [C67]	262.355	10	19072.4	10
O43914	TYRO protein tyrosine kinase-binding protein	TYRO protein tyrosine kinase-binding protein OS=Homo sapiens GN=TYROBP PE=1 SV=1	TYROBP DAP12 KARAP	High	0	33.4647	26.5487	2	148	2	113	12.171	8.31		298.388	2	23131.9	2
P09769	Tyrosine-protein kinase Fgr	Tyrosine-protein kinase Fgr OS=Homo sapiens GN=FGR PE=1 SV=2	FGR SRC2	High	0	73.004	32.7032	15	228	14	529	59.441	5.59		317.212	14	25094.3	15
P08631	Tyrosine-protein kinase HCK	Tyrosine-protein kinase HCK OS=Homo sapiens GN=HCK PE=1 SV=5	HCK	High	0	101.045	38.0228	17	379	13	526	59.562	6.7		524.359	17	42190.4	17
P18031	Tyrosine-protein phosphatase non-receptor type 1	Tyrosine-protein phosphatase non-receptor type 1 OS=Homo sapiens GN=PTPN1 PE=1 SV=1	PTPN1 PTP1B	High	0	62.2133	28.5057	13	141	13	435	49.935	6.27	Methylthio [C32]	201.901	13	16240	13
P29350	Tyrosine-protein phosphatase non-receptor type 6	Tyrosine-protein phosphatase non-receptor type 6 OS=Homo sapiens GN=PTPN6 PE=1 SV=1	PTPN6 HCP PTP1C	High	0	106.194	35.6303	17	337	17	595	67.519	7.78	Methylthio [C480]	524.757	17	38793.1	17
P43378	Tyrosine-protein phosphatase non-receptor type 9	Tyrosine-protein phosphatase non-receptor type 9 OS=Homo sapiens GN=PTPN9 PE=1 SV=1	PTPN9	High	0.000665779	8.66134	4.55312	3	35	3	593	67.977	8.02		48.1489	3	3047.26	3
P78324	Tyrosine-protein phosphatase non-receptor type substrate 1	Tyrosine-protein phosphatase non-receptor type substrate 1 OS=Homo sapiens GN=SIRPA PE=1 SV=2	SIRPA BIT MFR MYD1 PTPNS1 SHPS1 SIRP	High	0	75.6751	27.381	12	223	12	504	54.933	6.98	Methylthio [C331]	362.432	12	25332.6	12
P62310	U6 snRNA-associated Sm-like protein LSm3	U6 snRNA-associated Sm-like protein LSm3 OS=Homo sapiens GN=LSM3 PE=1 SV=2	LSM3 MDS017	High	0	16.4309	19.6078	2	108	2	102	11.838	4.7		173.817	2	14022.5	2
O75208	Ubiquinone biosynthesis protein COQ9, mitochondrial	Ubiquinone biosynthesis protein COQ9, mitochondrial OS=Homo sapiens GN=COQ9 PE=1 SV=1	COQ9 C16orf49 HSPC326 PSEC0129	High	0	38.7869	26.7296	7	198	7	318	35.487	5.94		325.462	7	23386.4	7
Q93009	Ubiquitin carboxyl-terminal hydrolase 7	Ubiquitin carboxyl-terminal hydrolase 7 OS=Homo sapiens GN=USP7 PE=1 SV=2	USP7 HAUSP	High	0	19.7091	3.62976	4	69	4	1102	128.22	5.55		122.228	4	8613.46	4
P62979	Ubiquitin-40S ribosomal protein S27a	Ubiquitin-40S ribosomal protein S27a OS=Homo sapiens GN=RPS27A PE=1 SV=2	RPS27A UBA80 UBCEP1	High	0	67.511	31.4103	6	963	6	156	17.953	9.64		1620.08	6	131042	6
P60604	Ubiquitin-conjugating enzyme E2 G2	Ubiquitin-conjugating enzyme E2 G2 OS=Homo sapiens GN=UBE2G2 PE=1 SV=1	UBE2G2	High	0.000951475	7.07021	10.303	2	64	2	165	18.554	4.7		94.3666	2	7505.84	2
P68036	Ubiquitin-conjugating enzyme E2 L3	Ubiquitin-conjugating enzyme E2 L3 OS=Homo sapiens GN=UBE2L3 PE=1 SV=1	UBE2L3 UBCE7 UBCH7	High	0	31.6975	46.1039	7	64	7	154	17.85	8.51		143.361	7	9854.8	6
P22314	Ubiquitin-like modifier-activating enzyme 1	Ubiquitin-like modifier-activating enzyme 1 OS=Homo sapiens GN=UBA1 PE=1 SV=3	UBA1 A1S9T UBE1	High	0	126.854	23.535	19	318	19	1058	117.774	5.76		510.035	19	37339.8	19
Q92575	UBX domain-containing protein 4	UBX domain-containing protein 4 OS=Homo sapiens GN=UBXN4 PE=1 SV=2	UBXN4 KIAA0242 UBXD2 UBXDC1	High	0	55.6366	19.685	9	149	9	508	56.743	6.38		253.907	9	17668	9
Q9NYU2	UDP-glucose:glycoprotein glucosyltransferase 1	UDP-glucose:glycoprotein glucosyltransferase 1 OS=Homo sapiens GN=UGGT1 PE=1 SV=3	UGGT1 GT UGCGL1 UGGT UGT1 UGTR	High	0	309.195	36.3987	48	1179	48	1555	177.078	5.63		1843.92	48	144263	48
Q9BQA9	Uncharacterized protein C17orf62	Uncharacterized protein C17orf62 OS=Homo sapiens GN=C17orf62 PE=1 SV=1	C17orf62	High	0	23.7643	25.1337	6	91	6	187	20.761	6.8		146.074	6	11416.1	6
Q8WWC4	Uncharacterized protein C2orf47, mitochondrial	Uncharacterized protein C2orf47, mitochondrial OS=Homo sapiens GN=C2orf47 PE=1 SV=1	C2orf47	High	0	23.1503	12.3711	3	64	3	291	32.524	9.17		105.149	3	8174.14	3
O00159	Unconventional myosin-Ic	Unconventional myosin-Ic OS=Homo sapiens GN=MYO1C PE=1 SV=4	MYO1C	High	0	61.2016	15.428	14	105	14	1063	121.606	9.41		156.284	14	11871	14
O00160	Unconventional myosin-If	Unconventional myosin-If OS=Homo sapiens GN=MYO1F PE=1 SV=3	MYO1F	High	0	146.883	30.6011	29	305	29	1098	124.766	9.11		482.515	29	37173.1	29
B0I1T2	Unconventional myosin-Ig [Cleaved into: Minor histocompatibility antigen HA-2	Unconventional myosin-Ig OS=Homo sapiens GN=MYO1G PE=1 SV=2	MYO1G HA2	High	0	143.225	36.444	28	476	28	1018	116.369	8.73	Methylthio [C472; C942; C965; C979]	782.15	28	57439.7	28
Q96IX5	Up-regulated during skeletal muscle growth protein 5	Up-regulated during skeletal muscle growth protein 5 OS=Homo sapiens GN=USMG5 PE=1 SV=1	USMG5 DAPIT HCVFTP2 PD04912	High	0	18.5009	44.8276	3	55	3	58	6.453	9.76		65.5699	2	7390.44	3
Q9H270	Vacuolar protein sorting-associated protein 11 homolog	Vacuolar protein sorting-associated protein 11 homolog OS=Homo sapiens GN=VPS11 PE=1 SV=1	VPS11 RNF108 PP3476	High	0	36.2963	8.71413	8	77	8	941	107.768	7.05		114.628	8	8834.57	8
Q709C8	Vacuolar protein sorting-associated protein 13C	Vacuolar protein sorting-associated protein 13C OS=Homo sapiens GN=VPS13C PE=1 SV=1	VPS13C KIAA1421	High	0	162.838	11.0845	34	222	34	3753	422.124	6.83		346.607	33	27228.9	34
Q9P253	Vacuolar protein sorting-associated protein 18 homolog	Vacuolar protein sorting-associated protein 18 homolog OS=Homo sapiens GN=VPS18 PE=1 SV=2	VPS18 KIAA1475	High	0	45.4717	13.3607	12	139	12	973	110.116	6.07	Methylthio [C741]	175.483	12	13331.5	12
O75436	Vacuolar protein sorting-associated protein 26A	Vacuolar protein sorting-associated protein 26A OS=Homo sapiens GN=VPS26A PE=1 SV=2	VPS26A VPS26	High	0	32.6536	25.6881	6	103	6	327	38.146	6.57		156.791	6	12305.7	6
Q9UBQ0	Vacuolar protein sorting-associated protein 29	Vacuolar protein sorting-associated protein 29 OS=Homo sapiens GN=VPS29 PE=1 SV=1	VPS29 DC15 DC7 MDS007	High	0	56.7463	46.1538	8	255	8	182	20.493	6.79		383.44	7	32703.3	8
Q96AX1	Vacuolar protein sorting-associated protein 33A	Vacuolar protein sorting-associated protein 33A OS=Homo sapiens GN=VPS33A PE=1 SV=1	VPS33A	High	0	54.0943	31.2081	14	157	14	596	67.568	6.96		232.044	14	15852.4	14
Q96QK1	Vacuolar protein sorting-associated protein 35	Vacuolar protein sorting-associated protein 35 OS=Homo sapiens GN=VPS35 PE=1 SV=2	VPS35 MEM3 TCCCTA00141	High	0	162.98	30.6533	20	569	20	796	91.649	5.49	Methylthio [C137; C156]	795.914	19	68080.3	19
P26640	Valine--tRNA ligase	Valine--tRNA ligase OS=Homo sapiens GN=VARS PE=1 SV=4	VARS G7A VARS2	High	0	136.518	21.8354	24	292	24	1264	140.387	7.59		507.276	24	37458.2	24
P50552	Vasodilator-stimulated phosphoprotein	Vasodilator-stimulated phosphoprotein OS=Homo sapiens GN=VASP PE=1 SV=3	VASP	High	0	151.853	38.9474	15	633	15	380	39.805	8.94	Methylthio [C64]	1157.82	15	87424	15
P49748	Very long-chain specific acyl-CoA dehydrogenase, mitochondrial	Very long-chain specific acyl-CoA dehydrogenase, mitochondrial OS=Homo sapiens GN=ACADVL PE=1 SV=1	ACADVL VLCAD	High	0	316.977	58.626	36	1528	36	655	70.345	8.75	Methylthio [C156; C237; C433; C477]	2400.28	36	190895	36
Q53GQ0	Very-long-chain 3-oxoacyl-CoA reductase	Very-long-chain 3-oxoacyl-CoA reductase OS=Homo sapiens GN=HSD17B12 PE=1 SV=2	HSD17B12 SDR12C1	High	0	89.2897	38.7821	13	369	13	312	34.302	9.32	Methylthio [C166; C215]	645.03	13	49752.6	13
Q9P035	Very-long-chain	Very-long-chain (3R)-3-hydroxyacyl-CoA dehydratase 3 OS=Homo sapiens GN=HACD3 PE=1 SV=2	HACD3 BIND1 PTPLAD1	High	0	37.4956	23.2044	7	115	7	362	43.132	8.94		210.422	7	15083.7	7
Q9NZ01	Very-long-chain enoyl-CoA reductase	Very-long-chain enoyl-CoA reductase OS=Homo sapiens GN=TECR PE=1 SV=1	TECR GPSN2 SC2	High	0	76.0208	23.3766	9	303	9	308	36.011	9.45		452.028	9	34630.2	9
Q9Y3E0	Vesicle transport protein GOT1B	Vesicle transport protein GOT1B OS=Homo sapiens GN=GOLT1B PE=1 SV=1	GOLT1B GCT2 GOT1A CGI-141 HDCMA39P UNQ432/PRO793	High	0	24.7323	10.8696	2	110	2	138	15.415	10.36		226.871	2	16676.5	2
Q9UEU0	Vesicle transport through interaction with t-SNAREs homolog 1B	Vesicle transport through interaction with t-SNAREs homolog 1B OS=Homo sapiens GN=VTI1B PE=1 SV=3	VTI1B VTI1 VTI1L VTI1L1 VTI2	High	0	58.71	43.5345	9	245	9	232	26.672	9.04		389.366	9	28570.1	9
Q15836	Vesicle-associated membrane protein 3	Vesicle-associated membrane protein 3 OS=Homo sapiens GN=VAMP3 PE=1 SV=3	VAMP3 SYB3	High	0	69.7726	50	6	272	2	100	11.302	8.79		550.189	6	43201.1	6
P51809	Vesicle-associated membrane protein 7	Vesicle-associated membrane protein 7 OS=Homo sapiens GN=VAMP7 PE=1 SV=3	VAMP7 SYBL1	High	0	28.1398	25.9091	6	51	6	220	24.919	8.6		63.3166	5	6727.28	6
Q9BV40	Vesicle-associated membrane protein 8	Vesicle-associated membrane protein 8 OS=Homo sapiens GN=VAMP8 PE=1 SV=1	VAMP8	High	0	35.1867	41	5	200	5	100	11.431	7.34		377.816	5	31746.4	5
Q9P0L0	Vesicle-associated membrane protein-associated protein A	Vesicle-associated membrane protein-associated protein A OS=Homo sapiens GN=VAPA PE=1 SV=3	VAPA VAP33	High	0	101.44	50.6024	13	783	12	249	27.875	8.62	Methylthio [C179]	1305.51	13	105226	13
O95292	Vesicle-associated membrane protein-associated protein B/C	Vesicle-associated membrane protein-associated protein B/C OS=Homo sapiens GN=VAPB PE=1 SV=3	VAPB UNQ484/PRO983	High	0	58.5801	45.679	10	326	9	243	27.211	7.3		538.871	10	41420.6	10
P46459	Vesicle-fusing ATPase	Vesicle-fusing ATPase OS=Homo sapiens GN=NSF PE=1 SV=3	NSF	High	0	137.625	32.7957	27	434	26	744	82.542	6.95	Methylthio [C264; C599]	703.85	27	55395.5	27
O75396	Vesicle-trafficking protein SEC22b	Vesicle-trafficking protein SEC22b OS=Homo sapiens GN=SEC22B PE=1 SV=4	SEC22B SEC22L1	High	0	94.9354	47.907	9	490	9	215	24.578	6.92		779.587	8	73467.3	9
Q12907	Vesicular integral-membrane protein VIP36	Vesicular integral-membrane protein VIP36 OS=Homo sapiens GN=LMAN2 PE=1 SV=1	LMAN2 C5orf8	High	0	137.695	47.7528	17	724	17	356	40.203	6.95	Methylthio [C202; C239]	1151.91	17	88322.8	17
Q00341	Vigilin	Vigilin OS=Homo sapiens GN=HDLBP PE=1 SV=2	HDLBP HBP VGL	High	0	81.5578	15.8517	18	147	18	1268	141.368	6.87		256.4	18	18441.5	18
P08670	Vimentin	Vimentin OS=Homo sapiens GN=VIM PE=1 SV=4	VIM	High	0	866.13	93.5622	65	15398	62	466	53.619	5.12	Methylthio [C328]	23266.6	65	1.93154e+06	65
P21796	Voltage-dependent anion-selective channel protein 1	Voltage-dependent anion-selective channel protein 1 OS=Homo sapiens GN=VDAC1 PE=1 SV=2	VDAC1 VDAC	High	0	211.65	82.3322	19	1736	18	283	30.754	8.54	Methylthio [C127; C232]	2653.89	19	224297	19
P45880	Voltage-dependent anion-selective channel protein 2	Voltage-dependent anion-selective channel protein 2 OS=Homo sapiens GN=VDAC2 PE=1 SV=2	VDAC2	High	0	87.2073	44.5578	11	831	11	294	31.547	7.56	Methylthio [C47]	1218.02	11	103017	11
Q9Y277	Voltage-dependent anion-selective channel protein 3	Voltage-dependent anion-selective channel protein 3 OS=Homo sapiens GN=VDAC3 PE=1 SV=1	VDAC3	High	0	74.1716	34.9823	9	616	8	283	30.639	8.66	Methylthio [C65]	902.699	9	77723.6	9
Q96D96	Voltage-gated hydrogen channel 1	Voltage-gated hydrogen channel 1 OS=Homo sapiens GN=HVCN1 PE=1 SV=1	HVCN1 VSOP UNQ578/PRO1140	High	0	20.9602	19.7802	4	67	4	273	31.663	6.8	Methylthio [C249]	88.5101	4	7729.72	4
A3KMH1	von Willebrand factor A domain-containing protein 8	von Willebrand factor A domain-containing protein 8 OS=Homo sapiens GN=VWA8 PE=1 SV=2	VWA8 KIAA0564	High	0	148.526	16.7979	29	276	29	1905	214.689	7.4		377.818	29	28469.8	29
Q9Y279	V-set and immunoglobulin domain-containing protein 4	V-set and immunoglobulin domain-containing protein 4 OS=Homo sapiens GN=VSIG4 PE=1 SV=1	VSIG4 CRIg Z39IG UNQ317/PRO362	High	0	65.0778	31.8296	9	182	9	399	43.959	6.35	Methylthio [C41; C165]	297.65	9	23255	9
Q93050	V-type proton ATPase 116 kDa subunit a isoform 1	V-type proton ATPase 116 kDa subunit a isoform 1 OS=Homo sapiens GN=ATP6V0A1 PE=1 SV=3	ATP6V0A1 ATP6N1 ATP6N1A VPP1	High	0	121.79	27.957	20	331	20	837	96.35	6.43	Methylthio [C247]	481.104	19	37699.9	20
Q13488	V-type proton ATPase 116 kDa subunit a isoform 3	V-type proton ATPase 116 kDa subunit a isoform 3 OS=Homo sapiens GN=TCIRG1 PE=1 SV=3	TCIRG1 ATP6N1C ATP6V0A3	High	0	194.759	38.4337	27	965	27	830	92.908	7.12	Methylthio [C25; C58]	1672.82	27	118359	27
P27449	V-type proton ATPase 16 kDa proteolipid subunit	V-type proton ATPase 16 kDa proteolipid subunit OS=Homo sapiens GN=ATP6V0C PE=1 SV=1	ATP6V0C ATP6C ATP6L ATPL	High	0	35.3752	31.6129	2	171	2	155	15.725	8.44		268.156	2	24419.9	2
P38606	V-type proton ATPase catalytic subunit A	V-type proton ATPase catalytic subunit A OS=Homo sapiens GN=ATP6V1A PE=1 SV=2	ATP6V1A ATP6A1 ATP6V1A1 VPP2	High	0	283.773	55.7536	32	1238	32	617	68.26	5.52	Methylthio [C138]	1980.19	32	155450	31
P21281	V-type proton ATPase subunit B, brain isoform	V-type proton ATPase subunit B, brain isoform OS=Homo sapiens GN=ATP6V1B2 PE=1 SV=3	ATP6V1B2 ATP6B2 VPP3	High	0	218.169	61.0568	21	1101	21	511	56.465	5.81	Methylthio [C112; C162; C207; C289]	1764.91	21	132928	21
P21283	V-type proton ATPase subunit C 1	V-type proton ATPase subunit C 1 OS=Homo sapiens GN=ATP6V1C1 PE=1 SV=4	ATP6V1C1 ATP6C ATP6D VATC	High	0	93.3919	56.8063	23	344	23	382	43.914	7.46	Methylthio [C225; C376]	505.292	23	38402.8	23
Q9Y5K8	V-type proton ATPase subunit D	V-type proton ATPase subunit D OS=Homo sapiens GN=ATP6V1D PE=1 SV=1	ATP6V1D ATP6M VATD	High	0	69.5071	45.749	14	259	14	247	28.245	9.36		383.063	14	28622	14
P61421	V-type proton ATPase subunit d 1	V-type proton ATPase subunit d 1 OS=Homo sapiens GN=ATP6V0D1 PE=1 SV=1	ATP6V0D1 ATP6D VPATPD	High	0	119.327	45.2991	15	751	13	351	40.303	5	Methylthio [C244; C335]	1063.05	15	86907.1	15
P36543	V-type proton ATPase subunit E 1	V-type proton ATPase subunit E 1 OS=Homo sapiens GN=ATP6V1E1 PE=1 SV=1	ATP6V1E1 ATP6E ATP6E2	High	0	139.168	50	15	573	15	226	26.129	8		940.896	15	74906.1	15
Q16864	V-type proton ATPase subunit F	V-type proton ATPase subunit F OS=Homo sapiens GN=ATP6V1F PE=1 SV=2	ATP6V1F ATP6S14 VATF	High	0	28.9384	45.3782	5	85	5	119	13.362	5.52		130.084	5	11069.4	5
O75348	V-type proton ATPase subunit G 1	V-type proton ATPase subunit G 1 OS=Homo sapiens GN=ATP6V1G1 PE=1 SV=3	ATP6V1G1 ATP6G ATP6G1 ATP6J	High	0	67.3173	33.0508	6	248	6	118	13.749	8.79	Methylthio [C69]	474.377	6	34099.2	6
Q9UI12	V-type proton ATPase subunit H	V-type proton ATPase subunit H OS=Homo sapiens GN=ATP6V1H PE=1 SV=1	ATP6V1H CGI-11	High	0	88.1887	36.853	15	380	15	483	55.847	6.48		591.952	15	43540.3	15
Q15904	V-type proton ATPase subunit S1	V-type proton ATPase subunit S1 OS=Homo sapiens GN=ATP6AP1 PE=1 SV=2	ATP6AP1 ATP6IP1 ATP6S1 VATPS1 XAP3	High	0	48.7286	22.3404	10	285	10	470	51.993	6.14		348.536	10	27976.2	10
Q9Y4E1	WASH complex subunit FAM21C	WASH complex subunit FAM21C OS=Homo sapiens GN=FAM21C PE=1 SV=3	FAM21C KIAA0592	High	0	81.7443	17.9059	14	133	14	1318	144.581	4.79		231.845	14	16686.4	14
Q12768	WASH complex subunit strumpellin	WASH complex subunit strumpellin OS=Homo sapiens GN=KIAA0196 PE=1 SV=1	KIAA0196	High	0	89.2368	18.8093	20	146	20	1159	134.201	6.98	Methylthio [C187]	225.395	20	16857.7	18
O75083	WD repeat-containing protein 1	WD repeat-containing protein 1 OS=Homo sapiens GN=WDR1 PE=1 SV=4	WDR1	High	0	61.6339	20.297	12	185	12	606	66.152	6.65		284.052	12	21693.5	12
P13010	X-ray repair cross-complementing protein 5	X-ray repair cross-complementing protein 5 OS=Homo sapiens GN=XRCC5 PE=1 SV=3	XRCC5 G22P2	High	0	155.946	46.7213	30	598	30	732	82.652	5.81	Methylthio [C493]	990.055	30	74242.3	30
P12956	X-ray repair cross-complementing protein 6	X-ray repair cross-complementing protein 6 OS=Homo sapiens GN=XRCC6 PE=1 SV=2	XRCC6 G22P1	High	0	188.356	53.3662	33	762	33	609	69.799	6.64	Methylthio [C398]	1264.59	33	92172.1	33
Q15942	Zyxin	Zyxin OS=Homo sapiens GN=ZYX PE=1 SV=1	ZYX	High	0	55.8937	23.0769	9	153	9	572	61.238	6.67	Methylthio [C384]	258.309	9	19310.6	9

## Sheet: Table S6
Table S6: Significantly altered proteins i Smoker vs COPD groups, stratified by gender
Significant proteins in male COPD vs smoker						Significant proteins in female COPD vs smoker
Uniprot ID	p value	q value				Uniprot ID	p-value	q-value
P33121	0.000681232	0.701669				Q96GK7	4.59725e-05	0.0253312
O95831	0.00396274	0.994229				Q86UX7	6.50434e-05	0.0253312
P01876	0.00451974	0.994229				Q9H6K4	0.000154408	0.0324581
Q12931	0.0053231	0.994229				Q96CM8	0.000166575	0.0324581
Q9H4G4	0.00756426	0.994229				P25705	0.000240124	0.0374316
O95470	0.012394	0.994229				Q96AB3	0.000329873	0.0387001
P62834	0.0135559	0.994229				P61160	0.000383813	0.0387001
Q9NSE4	0.0137409	0.994229				O75348	0.000397218	0.0387001
O95197	0.016158	0.994229				P50991	0.000475225	0.0411557
P61916	0.0162125	0.994229				P21695	0.000558488	0.0435298
Q16762	0.0177052	0.994229				P21980	0.000999642	0.0708312
P05455	0.019908	0.994229				P15153	0.00111247	0.072257
Q9BV79	0.0202009	0.994229				Q02127	0.00142258	0.0852916
P60953	0.0248248	0.994229				P59998	0.00255867	0.132607
P02751	0.0267634	0.994229				O15511	0.00266966	0.132607
Q12905	0.0272963	0.994229				P38646	0.00297499	0.132607
Q15286	0.0276916	0.994229				P48444	0.00309318	0.132607
P09543	0.0334102	0.994229				Q01459	0.00318907	0.132607
P38571	0.0367821	0.994229				P51648	0.00334876	0.132607
P51572	0.0386156	0.994229				P02746	0.0034027	0.132607
P51151	0.0399532	0.994229				P22570	0.00368552	0.136789
O43464	0.0446173	0.994229				P10619	0.0039207	0.138828
P01834	0.0472442	0.994229				P06865	0.00409667	0.138828
P57088	0.0499491	0.994229				Q9P035	0.00439957	0.139257
						O15145	0.00446666	0.139257
						Q9BPX5	0.00490439	0.140266
						P30041	0.00491566	0.140266
						Q14019	0.00536345	0.140266
						Q9NSE4	0.00550577	0.140266
						Q9Y2B0	0.00563005	0.140266
						P98179	0.00573954	0.140266
						Q96A26	0.00595845	0.140266
						P62917	0.00617381	0.140266
						Q9NZJ7	0.00634902	0.140266
						P16150	0.00637392	0.140266
						O43242	0.00648436	0.140266
						P52209	0.00673544	0.140266
						Q9UM00	0.00683852	0.140266
						Q9UDW1	0.00713186	0.142532
						Q99798	0.00758874	0.145431
						P01903	0.00773444	0.145431
						O14880	0.00804931	0.145431
						O60496	0.00822472	0.145431
						P61158	0.0082759	0.145431
						P62942	0.00867627	0.145431
						P60604	0.00890442	0.145431
						Q9BU61	0.00903943	0.145431
						P30084	0.00906535	0.145431
						Q15717	0.00929755	0.145431
						O15143	0.00946983	0.145431
						Q14108	0.00951598	0.145431
						Q9NZ01	0.00970683	0.145495
						Q9UI12	0.0103087	0.151601
						O00571	0.0106399	0.151635
						P15090	0.010701	0.151635
						Q99460	0.0108947	0.151635
						P50990	0.0116239	0.155385
						Q9NRK6	0.0116935	0.155385
						P61586	0.0117622	0.155385
						Q9Y5K8	0.0124674	0.160487
						P49368	0.0125744	0.160487
						P35232	0.0127661	0.160487
						P09960	0.0132593	0.162487
						P11177	0.0133421	0.162487
						Q16836	0.013708	0.162682
						Q9Y5X3	0.0137756	0.162682
						P53634	0.0142746	0.164834
						O60664	0.0147782	0.164834
						O00159	0.0150459	0.164834
						Q14847	0.0150616	0.164834
						Q6DD88	0.0150925	0.164834
						Q99735	0.0152267	0.164834
						Q16563	0.0154948	0.165438
						P07686	0.0160347	0.16691
						P15586	0.0160609	0.16691
						Q13451	0.01657	0.167216
						Q02218	0.0167782	0.167216
						P78417	0.0168274	0.167216
						Q969X5	0.0169485	0.167216
						P12814	0.0173479	0.169017
						P52815	0.0181862	0.174625
						O15144	0.018377	0.174625
						P45880	0.0186527	0.174625
						P06733	0.0190242	0.174625
						P11413	0.0190438	0.174625
						Q8NFQ8	0.0195185	0.176897
						P23786	0.0203588	0.182074
						P24557	0.0205569	0.182074
						P21912	0.0214963	0.184531
						P83111	0.0215832	0.184531
						P02751	0.021693	0.184531
						P01876	0.0217813	0.184531
						Q9Y4W6	0.022054	0.184832
						P78371	0.0223872	0.185629
						P0DMV9	0.0233507	0.18987
						P60903	0.0233859	0.18987
						Q9H4I9	0.0236803	0.190278
						P14317	0.0240154	0.191001
						P62736	0.0246776	0.194286
						Q99623	0.0249816	0.194712
						Q9HC35	0.0259801	0.199747
						Q09666	0.0261401	0.199747
						P13804	0.026652	0.200675
						Q9Y277	0.0270174	0.200675
						Q9Y6N5	0.0272914	0.200675
						O43488	0.0274523	0.200675
						P23368	0.0279074	0.200675
						P04075	0.0279977	0.200675
						Q12906	0.028335	0.200675
						Q9NUV9	0.0289401	0.200675
						Q9Y6A9	0.0289424	0.200675
						P13760	0.0292825	0.200675
						Q06323	0.0294215	0.200675
						P36957	0.0295314	0.200675
						Q8WWC4	0.0296846	0.200675
						Q99807	0.0298661	0.200675
						P48735	0.0312339	0.204227
						Q00325	0.0312347	0.204227
						P07954	0.0312821	0.204227
						P06899	0.0314643	0.204227
						Q9NUJ1	0.0318227	0.204227
						Q9HA77	0.0319668	0.204227
						P25774	0.0327872	0.207765
						Q9UBQ7	0.0331069	0.208092
						P05556	0.0333727	0.208092
						P31040	0.033818	0.208235
						O75608	0.0339301	0.208235
						Q13557	0.0343592	0.208305
						Q9NRX2	0.034476	0.208305
						P49821	0.0360659	0.21495
						P38606	0.0361273	0.21495
						P06576	0.0364425	0.215183
						P07099	0.0367984	0.21565
						O14735	0.0374731	0.21679
						Q15404	0.0382734	0.21679
						Q15008	0.0386405	0.21679
						Q6PI48	0.0390118	0.21679
						O00299	0.0391029	0.21679
						P02545	0.0391078	0.21679
						O75390	0.0395999	0.21679
						O14818	0.0398088	0.21679
						Q9Y624	0.0399195	0.21679
						Q9Y6I3	0.0401899	0.21679
						Q9UHL4	0.0402051	0.21679
						Q02543	0.0405063	0.21679
						P00167	0.0406088	0.21679
						Q6NVY1	0.0409662	0.217211
						Q13488	0.0412819	0.217406
						P11586	0.0419172	0.21927
						P43243	0.0428696	0.222757
						O75439	0.04386	0.226394
						P62910	0.0445249	0.228314
						P12956	0.045078	0.228883
						P21281	0.045333	0.228883
						O60220	0.0457898	0.228883
						P21796	0.0461176	0.228883
						Q9UIJ7	0.0462004	0.228883
						P00387	0.0468443	0.228883
						Q15646	0.0469047	0.228883
						Q86V81	0.0471163	0.228883
						P10809	0.0472789	0.228883
						P01034	0.0487034	0.234324
						P57105	0.049668	0.237081
						Q96CX2	0.0498847	0.237081
						P09651	0.0520019	0.244916
						P27348	0.0521618	0.244916
						O75915	0.0535862	0.248946
						P40121	0.0536589	0.248946
						Q9UHQ9	0.0541824	0.249888
						P07355	0.0550934	0.251929
						Q13505	0.0552716	0.251929
						P20810	0.0559134	0.253373
						O60814	0.0572962	0.255873
						P02655	0.0575754	0.255873
						P26572	0.0579841	0.255873
						Q14974	0.0580735	0.255873
						P30740	0.0581888	0.255873
						Q05655	0.0584733	0.255873
						O75431	0.0587632	0.255873
						Q14677	0.0591361	0.256067
						P60709	0.0603028	0.259676
						P27449	0.0606613	0.259784
						P21333	0.0615547	0.26196
						P25786	0.0618414	0.26196
						Q13637	0.0625217	0.262155
						P13498	0.0627625	0.262155
						Q9BUR5	0.0632109	0.262155
						Q9HAV7	0.063233	0.262155
						Q8NHP8	0.0644487	0.264622
						Q9Y2Q3	0.0648838	0.264622
						Q9Y678	0.0652015	0.264622
						Q14956	0.0652506	0.264622
						Q8NCC3	0.0657593	0.264622
						P49411	0.0658649	0.264622
						Q12931	0.0677766	0.270906
						P31937	0.0686915	0.273162
						P55008	0.0693549	0.2744
						P68104	0.0700509	0.275754
						P05166	0.0705014	0.276133
						Q9Y6K0	0.0716495	0.27916
						Q9BTU6	0.0719907	0.27916
						P11498	0.0723556	0.279186
						O14561	0.0730075	0.280314
						Q92506	0.0736655	0.281394
						O43615	0.074011	0.281394
						O95470	0.0754905	0.284751
						O75396	0.0757813	0.284751
						P32969	0.0759899	0.284751
						O75964	0.0766079	0.285146
						O60763	0.0768269	0.285146
						P16219	0.0775545	0.285405
						P05455	0.0776292	0.285405
						Q9Y305	0.0781471	0.285961
						P14854	0.078749	0.286817
						Q9H845	0.0798082	0.289322
						P30049	0.0808689	0.289983
						Q9H0E2	0.0809495	0.289983
						P20073	0.0813298	0.289983
						P30153	0.0816752	0.289983
						P10253	0.0818506	0.289983
						Q9H4M9	0.0847685	0.298961
